# Supplementary material for: Cost-effective solutions for high-throughput enzymatic DNA methylation sequencing
Source: PLoS Genet. 2025 May 22;21(5):e1011667. doi: 10.1371/journal.pgen.1011667 (PMC12162101; doi:10.1371/journal.pgen.1011667)
Supplement: S1 Table — (XLSX) [file pgen.1011667.s001.xlsx]

## Sheet: Sheet1
Table S1: Itemized cost-per-sample breakdown of TMS.
Batch size	95
Step	Resource	Unit			Unit
Step 1: Fragment DNA	Time			1.5	hours
	NEBNext Ultra Shear	kit	328.32
	Nitrile Gloves	each	1.09153
	Rainin Pipette Tips, P20	rack	3.77135
	Rainin Pipette Tips, P200	rack	3.77135
Step 2: Twist methylated DNA Library Construction	Time			2	hours
	NEBNext Enzymatic Methyl-seq kit(96 rxn)	reaction	1950.25
	NEBNext(R) Multiplex Oligos for Enzymatic Methyl-Seq(Index plate,EM-Seq Adaptor)	reaction	765.9
	Microseal B adhesive seals	seal	0.78692
	Eppendorf 96-well twin.tec plates, Clear; Semi-skirted	plate	1.56099
	Tape Pads(to seal plate-cheap one)	seal	0.665895
	Ethanol - 200 proof (absolute)	ml	0.3502
	Reservoirs, 25 ml(CS)	each	0.71
	96-Well V-Bottom Assay Plates, Axygen	plate	0.629536
	Agencourt AMPure Beads XP kit, 60 ml	ml	1.97733
	Nitrile Gloves	each	0.691048
	Eppendorf 96-well twin.tec plates, Clear; Semi-skirted	each	0.390246
	Beckman-AP96,P250 Sterile Barrier (teal)	each	0.82709
	Beckman-Span 8,P250 Sterile Barrier (green)	each	0.82709
	Beckman-P50 Sterile Barrier (pink)	each	1.32334
Step 2: Twist Capture	Time			2	hours
	Twist Human Methylome Panel, 96 Reaction	reaction	12.65
	Qubit dsDNA HS High Sensitivity Assay Kit	plate	0.101517
	Qubit Assay Tubes	seal	0.033269
	Eppendorf Lo-Bind 1.5 ml tube	each	0.0750002
	Reservoirs, 25 ml(CS)	each	0.355
	Rainin Pipette Tips, P1000	each	1.29265
	Rainin Pipette Tips, P200	each	1.03412
Step 3: Library QC with qPCR	qPCR per Sample	each	6.10776	1
	Total Library Prep	3085.49	95-plex	32.4789	per sample
	Total tech time	5.5	95-plex	0.0578947	hours per sample
