# Supplementary material for: Cost-effective solutions for high-throughput enzymatic DNA methylation sequencing
Source: PLoS Genet. 2025 May 22;21(5):e1011667. doi: 10.1371/journal.pgen.1011667 (PMC12162101; doi:10.1371/journal.pgen.1011667)
Supplement: S2 Table — (XLSX) [file pgen.1011667.s002.xlsx]

## Sheet: metadata
Table S2: Read depth and metadata per human sample, broken down by experiment and condition.
Experiment	Additional info	Sample	Species	Population	Total reads	Total paired end reads	Bases
1	plexing	10274-AJ-22_12plex	Homo sapiens	Tsimane	184630176	92315088	27694526400
1	plexing	10274-AJ-24_12plex	Homo sapiens	Tsimane	183078272	91539136	27461740800
1	plexing	10274-AJ-61_12plex	Homo sapiens	Tsimane	186905626	93452813	28035843900
1	plexing	10274-AJ-HG01879_12plex	Homo sapiens	Tsimane	190336912	95168456	28550536800
1	plexing	10274-AJ-04_24plex	Homo sapiens	Tsimane	29489530	14744765	4423429500
1	plexing	10274-AJ-16_24plex	Homo sapiens	Tsimane	46918922	23459461	7037838300
1	plexing	10274-AJ-57_24plex	Homo sapiens	Tsimane	36414918	18207459	5462237700
1	plexing	10274-AJ-HG01879_24plex	Homo sapiens	Tsimane	47515120	23757560	7127268000
1	plexing	10274-AJ-12_48plex	Homo sapiens	Tsimane	38639264	19319632	5795889600
1	plexing	10274-AJ-29_48plex	Homo sapiens	Tsimane	39131880	19565940	5869782000
1	plexing	10274-AJ-82_48plex	Homo sapiens	Tsimane	35386166	17693083	5307924900
1	plexing	10274-AJ-HG01879_48plex	Homo sapiens	Tsimane	39975324	19987662	5996298600
1	plexing	10274-AJ-10_96plex	Homo sapiens	Tsimane	35639098	17819549	5345864700
1	plexing	10274-AJ-55_96plex	Homo sapiens	Tsimane	43298212	21649106	6494731800
1	plexing	10274-AJ-72_96plex	Homo sapiens	Tsimane	28321344	14160672	4248201600
1	plexing	10274-AJ-HG01879_96plex	Homo sapiens	Tsimane	34435610	17217805	5165341500
2	input	10274-AJ-0021_25	Homo sapiens	Tsimane	59114854	29557427	8867228100
2	input	10274-AJ-0021_50	Homo sapiens	Tsimane	54560388	27280194	8184058200
2	input	10274-AJ-0021_100	Homo sapiens	Tsimane	81036784	40518392	12155517600
2	input	10274-AJ-0021_200	Homo sapiens	Tsimane	55440540	27720270	8316081000
2	input	10274-AJ-0021_400	Homo sapiens	Tsimane	64862594	32431297	9729389100
2	input	10274-AJ-0086_25	Homo sapiens	Tsimane	57306956	28653478	8596043400
2	input	10274-AJ-0086_50	Homo sapiens	Tsimane	65835940	32917970	9875391000
2	input	10274-AJ-0086_100	Homo sapiens	Tsimane	65436830	32718415	9815524500
2	input	10274-AJ-0086_200	Homo sapiens	Tsimane	74712772	37356386	11206915800
2	input	10274-AJ-0086_400	Homo sapiens	Tsimane	70847840	35423920	10627176000
2	input	10274-AJ-0183_25	Homo sapiens	Tsimane	44685656	22342828	6702848400
2	input	10274-AJ-0183_50	Homo sapiens	Tsimane	42721144	21360572	6408171600
2	input	10274-AJ-0183_100	Homo sapiens	Tsimane	40926670	20463335	6139000500
2	input	10274-AJ-0183_200	Homo sapiens	Tsimane	37652546	18826273	5647881900
2	input	10274-AJ-0183_400	Homo sapiens	Tsimane	37760966	18880483	5664144900
2	input	10274-AJ-HG01879_Input	Homo sapiens	Tsimane	84791444	42395722	12718716600
3	65C_NOME	10274-AJ-0097_65C_NOME	Homo sapiens	Tsimane	40383000	20191500	6097833000
3	65C_NOME	10274-AJ-0098_65C_NOME	Homo sapiens	Tsimane	39312398	19656199	5936172098
3	65C_NOME	10274-AJ-0099_65C_NOME	Homo sapiens	Tsimane	43486410	21743205	6566447910
3	65C_NOME	10274-AJ-0100_65C_NOME	Homo sapiens	Tsimane	33647348	16823674	5080749548
3	65C_NOME	10274-AJ-0101_65C_NOME	Homo sapiens	Tsimane	31032914	15516457	4685970014
3	65C_NOME	10274-AJ-0102_65C_NOME	Homo sapiens	Tsimane	33957682	16978841	5127609982
3	65C_NOME	10274-AJ-0103_65C_NOME	Homo sapiens	Tsimane	33062436	16531218	4992427836
3	65C_NOME	10274-AJ-0104_65C_NOME	Homo sapiens	Tsimane	44382802	22191401	6701803102
3	65C_NOME	10274-AJ-0105_65C_NOME	Homo sapiens	Tsimane	35935494	17967747	5426259594
3	65C_NOME	10274-AJ-0106_65C_NOME	Homo sapiens	Tsimane	29497222	14748611	4454080522
3	65C_NOME	10274-AJ-0107_65C_NOME	Homo sapiens	Tsimane	37436616	18718308	5652929016
3	65C_NOME	10274-AJ-0108_65C_NOME	Homo sapiens	Tsimane	41227424	20613712	6225341024
3	65C_NOME	10274-AJ-0109_65C_NOME	Homo sapiens	Tsimane	33059764	16529882	4992024364
3	65C_NOME	10274-AJ-0110_65C_NOME	Homo sapiens	Tsimane	37213188	18606594	5619191388
3	65C_NOME	10274-AJ-0111_65C_NOME	Homo sapiens	Tsimane	36347246	18173623	5488434146
3	65C_NOME	10274-AJ-0112_65C_NOME	Homo sapiens	Tsimane	38367376	19183688	5793473776
3	65C_NOME	10274-AJ-0113_65C_NOME	Homo sapiens	Tsimane	41611112	20805556	6283277912
3	65C_NOME	10274-AJ-0114_65C_NOME	Homo sapiens	Tsimane	44289248	22144624	6687676448
3	65C_NOME	10274-AJ-0115_65C_NOME	Homo sapiens	Tsimane	46400378	23200189	7006457078
3	65C_NOME	10274-AJ-0116_65C_NOME	Homo sapiens	Tsimane	41174410	20587205	6217335910
3	65C_NOME	10274-AJ-0117_65C_NOME	Homo sapiens	Tsimane	39378058	19689029	5946086758
3	65C_NOME	10274-AJ-0118_65C_NOME	Homo sapiens	Tsimane	49039278	24519639	7404930978
3	65C_NOME	10274-AJ-0119_65C_NOME	Homo sapiens	Tsimane	33312024	16656012	5030115624
3	65C_NOME	10274-AJ-0120_65C_NOME	Homo sapiens	Tsimane	53877164	26938582	8135451764
3	65C_NOME	10274-AJ-0121_65C_NOME	Homo sapiens	Tsimane	28143064	14071532	4249602664
3	65C_NOME	10274-AJ-0122_65C_NOME	Homo sapiens	Tsimane	27816084	13908042	4200228684
3	65C_NOME	10274-AJ-0123_65C_NOME	Homo sapiens	Tsimane	38113876	19056938	5755195276
3	65C_NOME	10274-AJ-0124_65C_NOME	Homo sapiens	Tsimane	31669882	15834941	4782152182
3	65C_NOME	10274-AJ-0125_65C_NOME	Homo sapiens	Tsimane	48645420	24322710	7345458420
3	65C_NOME	10274-AJ-0126_65C_NOME	Homo sapiens	Tsimane	41266408	20633204	6231227608
3	65C_NOME	10274-AJ-0127_65C_NOME	Homo sapiens	Tsimane	47166236	23583118	7122101636
3	65C_NOME	10274-AJ-0128_65C_NOME	Homo sapiens	Tsimane	29010176	14505088	4380536576
3	65C_NOME	10274-AJ-0129_65C_NOME	Homo sapiens	Tsimane	37020864	18510432	5590150464
3	65C_NOME	10274-AJ-0130_65C_NOME	Homo sapiens	Tsimane	30091700	15045850	4543846700
3	65C_NOME	10274-AJ-0131_65C_NOME	Homo sapiens	Tsimane	48532418	24266209	7328395118
3	65C_NOME	10274-AJ-0132_65C_NOME	Homo sapiens	Tsimane	28514080	14257040	4305626080
3	65C_NOME	10274-AJ-0133_65C_NOME	Homo sapiens	Tsimane	48621006	24310503	7341771906
3	65C_NOME	10274-AJ-0134_65C_NOME	Homo sapiens	Tsimane	33218924	16609462	5016057524
3	65C_NOME	10274-AJ-0135_65C_NOME	Homo sapiens	Tsimane	46108884	23054442	6962441484
3	65C_NOME	10274-AJ-0136_65C_NOME	Homo sapiens	Tsimane	40768340	20384170	6156019340
3	65C_NOME	10274-AJ-0137_65C_NOME	Homo sapiens	Tsimane	43911442	21955721	6630627742
3	65C_NOME	10274-AJ-0138_65C_NOME	Homo sapiens	Tsimane	29360190	14680095	4433388690
3	65C_NOME	10274-AJ-0139_65C_NOME	Homo sapiens	Tsimane	36866286	18433143	5566809186
3	65C_NOME	10274-AJ-0140_65C_NOME	Homo sapiens	Tsimane	43041238	21520619	6499226938
3	65C_NOME	10274-AJ-0141_65C_NOME	Homo sapiens	Tsimane	35052656	17526328	5292951056
3	65C_NOME	10274-AJ-0142_65C_NOME	Homo sapiens	Tsimane	42404274	21202137	6403045374
3	65C_NOME	10274-AJ-0143_65C_NOME	Homo sapiens	Tsimane	34742632	17371316	5246137432
3	65C_NOME	10274-AJ-0144_65C_NOME	Homo sapiens	Tsimane	36632408	18316204	5531493608
3	65C_NOME	10274-AJ-0145_65C_NOME	Homo sapiens	Tsimane	32155718	16077859	4855513418
3	65C_NOME	10274-AJ-0146_65C_NOME	Homo sapiens	Tsimane	36520456	18260228	5514588856
3	65C_NOME	10274-AJ-0147_65C_NOME	Homo sapiens	Tsimane	43508994	21754497	6569858094
3	65C_NOME	10274-AJ-0148_65C_NOME	Homo sapiens	Tsimane	39517000	19758500	5967067000
3	65C_NOME	10274-AJ-0149_65C_NOME	Homo sapiens	Tsimane	41924620	20962310	6330617620
3	65C_NOME	10274-AJ-0150_65C_NOME	Homo sapiens	Tsimane	30057600	15028800	4538697600
3	65C_NOME	10274-AJ-0151_65C_NOME	Homo sapiens	Tsimane	37181334	18590667	5614381434
3	65C_NOME	10274-AJ-0152_65C_NOME	Homo sapiens	Tsimane	33759914	16879957	5097747014
3	65C_NOME	10274-AJ-0153_65C_NOME	Homo sapiens	Tsimane	40084540	20042270	6052765540
3	65C_NOME	10274-AJ-0154_65C_NOME	Homo sapiens	Tsimane	36059308	18029654	5444955508
3	65C_NOME	10274-AJ-0155_65C_NOME	Homo sapiens	Tsimane	40446934	20223467	6107487034
3	65C_NOME	10274-AJ-0156_65C_NOME	Homo sapiens	Tsimane	29013552	14506776	4381046352
3	65C_NOME	10274-AJ-0157_65C_NOME	Homo sapiens	Tsimane	33198038	16599019	5012903738
3	65C_NOME	10274-AJ-0158_65C_NOME	Homo sapiens	Tsimane	34311958	17155979	5181105658
3	65C_NOME	10274-AJ-0159_65C_NOME	Homo sapiens	Tsimane	36467910	18233955	5506654410
3	65C_NOME	10274-AJ-0160_65C_NOME	Homo sapiens	Tsimane	45659808	22829904	6894631008
3	65C_NOME	10274-AJ-0161_65C_NOME	Homo sapiens	Tsimane	47613060	23806530	7189572060
3	65C_NOME	10274-AJ-0162_65C_NOME	Homo sapiens	Tsimane	39946878	19973439	6031978578
3	65C_NOME	10274-AJ-0163_65C_NOME	Homo sapiens	Tsimane	54104194	27052097	8169733294
3	65C_NOME	10274-AJ-0164_65C_NOME	Homo sapiens	Tsimane	40154172	20077086	6063279972
3	65C_NOME	10274-AJ-0165_65C_NOME	Homo sapiens	Tsimane	49383848	24691924	7456961048
3	65C_NOME	10274-AJ-0166_65C_NOME	Homo sapiens	Tsimane	50225122	25112561	7583993422
3	65C_NOME	10274-AJ-0167_65C_NOME	Homo sapiens	Tsimane	35803880	17901940	5406385880
3	65C_NOME	10274-AJ-0168_65C_NOME	Homo sapiens	Tsimane	43865862	21932931	6623745162
3	65C_NOME	10274-AJ-0169_65C_NOME	Homo sapiens	Tsimane	37366444	18683222	5642333044
3	65C_NOME	10274-AJ-0170_65C_NOME	Homo sapiens	Tsimane	34568110	17284055	5219784610
3	65C_NOME	10274-AJ-0171_65C_NOME	Homo sapiens	Tsimane	38404136	19202068	5799024536
3	65C_NOME	10274-AJ-0172_65C_NOME	Homo sapiens	Tsimane	48312140	24156070	7295133140
3	65C_NOME	10274-AJ-0173_65C_NOME	Homo sapiens	Tsimane	47029910	23514955	7101516410
3	65C_NOME	10274-AJ-0174_65C_NOME	Homo sapiens	Tsimane	46390162	23195081	7004914462
3	65C_NOME	10274-AJ-0175_65C_NOME	Homo sapiens	Tsimane	43051212	21525606	6500733012
3	65C_NOME	10274-AJ-0176_65C_NOME	Homo sapiens	Tsimane	44089392	22044696	6657498192
3	65C_NOME	10274-AJ-0177_65C_NOME	Homo sapiens	Tsimane	58616962	29308481	8851161262
3	65C_NOME	10274-AJ-0178_65C_NOME	Homo sapiens	Tsimane	1089978	544989	164586678
3	65C_NOME	10274-AJ-0179_65C_NOME	Homo sapiens	Tsimane	20234202	10117101	3055364502
3	65C_NOME	10274-AJ-0180_65C_NOME	Homo sapiens	Tsimane	43050878	21525439	6500682578
3	65C_NOME	10274-AJ-0181_65C_NOME	Homo sapiens	Tsimane	54610862	27305431	8246240162
3	65C_NOME	10274-AJ-0182_65C_NOME	Homo sapiens	Tsimane	29017262	14508631	4381606562
3	65C_NOME	10274-AJ-0184_65C_NOME	Homo sapiens	Tsimane	43665632	21832816	6593510432
3	65C_NOME	10274-AJ-0185_65C_NOME	Homo sapiens	Tsimane	66900738	33450369	10102011438
3	65C_NOME	10274-AJ-0186_65C_NOME	Homo sapiens	Tsimane	39689818	19844909	5993162518
3	65C_NOME	10274-AJ-0187_65C_NOME	Homo sapiens	Tsimane	80802	40401	12201102
3	65C_NOME	10274-AJ-0188_65C_NOME	Homo sapiens	Tsimane	46657004	23328502	7045207604
3	65C_NOME	10274-AJ-0189_65C_NOME	Homo sapiens	Tsimane	34196230	17098115	5163630730
3	65C_NOME	10274-AJ-0190_65C_NOME	Homo sapiens	Tsimane	39433662	19716831	5954482962
3	65C_NOME	10274-AJ-0191_65C_NOME	Homo sapiens	Tsimane	43078096	21539048	6504792496
3	65C_NOME	10274-AJ-0192_65C_NOME	Homo sapiens	Tsimane	43611202	21805601	6585291502
3	65C_2ULME	10274-AJ-0097_65C_2ULME	Homo sapiens	Tsimane	43403708	21701854	6510556200
3	65C_2ULME	10274-AJ-0098_65C_2ULME	Homo sapiens	Tsimane	47457578	23728789	7118636700
3	65C_2ULME	10274-AJ-0099_65C_2ULME	Homo sapiens	Tsimane	47492050	23746025	7123807500
3	65C_2ULME	10274-AJ-0100_65C_2ULME	Homo sapiens	Tsimane	36278842	18139421	5441826300
3	65C_2ULME	10274-AJ-0101_65C_2ULME	Homo sapiens	Tsimane	36630122	18315061	5494518300
3	65C_2ULME	10274-AJ-0102_65C_2ULME	Homo sapiens	Tsimane	38289052	19144526	5743357800
3	65C_2ULME	10274-AJ-0103_65C_2ULME	Homo sapiens	Tsimane	36573480	18286740	5486022000
3	65C_2ULME	10274-AJ-0104_65C_2ULME	Homo sapiens	Tsimane	44836300	22418150	6725445000
3	65C_2ULME	10274-AJ-0105_65C_2ULME	Homo sapiens	Tsimane	41057658	20528829	6158648700
3	65C_2ULME	10274-AJ-0106_65C_2ULME	Homo sapiens	Tsimane	32755336	16377668	4913300400
3	65C_2ULME	10274-AJ-0107_65C_2ULME	Homo sapiens	Tsimane	42073206	21036603	6310980900
3	65C_2ULME	10274-AJ-0108_65C_2ULME	Homo sapiens	Tsimane	44932808	22466404	6739921200
3	65C_2ULME	10274-AJ-0109_65C_2ULME	Homo sapiens	Tsimane	37520824	18760412	5628123600
3	65C_2ULME	10274-AJ-0110_65C_2ULME	Homo sapiens	Tsimane	41333910	20666955	6200086500
3	65C_2ULME	10274-AJ-0111_65C_2ULME	Homo sapiens	Tsimane	41931706	20965853	6289755900
3	65C_2ULME	10274-AJ-0112_65C_2ULME	Homo sapiens	Tsimane	42562098	21281049	6384314700
3	65C_2ULME	10274-AJ-0113_65C_2ULME	Homo sapiens	Tsimane	46618352	23309176	6992752800
3	65C_2ULME	10274-AJ-0114_65C_2ULME	Homo sapiens	Tsimane	54110976	27055488	8116646400
3	65C_2ULME	10274-AJ-0115_65C_2ULME	Homo sapiens	Tsimane	52049694	26024847	7807454100
3	65C_2ULME	10274-AJ-0116_65C_2ULME	Homo sapiens	Tsimane	45551948	22775974	6832792200
3	65C_2ULME	10274-AJ-0117_65C_2ULME	Homo sapiens	Tsimane	44242338	22121169	6636350700
3	65C_2ULME	10274-AJ-0118_65C_2ULME	Homo sapiens	Tsimane	53458458	26729229	8018768700
3	65C_2ULME	10274-AJ-0119_65C_2ULME	Homo sapiens	Tsimane	40938690	20469345	6140803500
3	65C_2ULME	10274-AJ-0120_65C_2ULME	Homo sapiens	Tsimane	61328920	30664460	9199338000
3	65C_2ULME	10274-AJ-0121_65C_2ULME	Homo sapiens	Tsimane	34979962	17489981	5246994300
3	65C_2ULME	10274-AJ-0122_65C_2ULME	Homo sapiens	Tsimane	32501868	16250934	4875280200
3	65C_2ULME	10274-AJ-0123_65C_2ULME	Homo sapiens	Tsimane	44924978	22462489	6738746700
3	65C_2ULME	10274-AJ-0124_65C_2ULME	Homo sapiens	Tsimane	36866482	18433241	5529972300
3	65C_2ULME	10274-AJ-0125_65C_2ULME	Homo sapiens	Tsimane	53978964	26989482	8096844600
3	65C_2ULME	10274-AJ-0126_65C_2ULME	Homo sapiens	Tsimane	47415362	23707681	7112304300
3	65C_2ULME	10274-AJ-0127_65C_2ULME	Homo sapiens	Tsimane	57472504	28736252	8620875600
3	65C_2ULME	10274-AJ-0128_65C_2ULME	Homo sapiens	Tsimane	37273318	18636659	5590997700
3	65C_2ULME	10274-AJ-0129_65C_2ULME	Homo sapiens	Tsimane	41835670	20917835	6275350500
3	65C_2ULME	10274-AJ-0130_65C_2ULME	Homo sapiens	Tsimane	34609846	17304923	5191476900
3	65C_2ULME	10274-AJ-0131_65C_2ULME	Homo sapiens	Tsimane	55057008	27528504	8258551200
3	65C_2ULME	10274-AJ-0132_65C_2ULME	Homo sapiens	Tsimane	33292986	16646493	4993947900
3	65C_2ULME	10274-AJ-0133_65C_2ULME	Homo sapiens	Tsimane	57031350	28515675	8554702500
3	65C_2ULME	10274-AJ-0134_65C_2ULME	Homo sapiens	Tsimane	39195962	19597981	5879394300
3	65C_2ULME	10274-AJ-0135_65C_2ULME	Homo sapiens	Tsimane	53812424	26906212	8071863600
3	65C_2ULME	10274-AJ-0136_65C_2ULME	Homo sapiens	Tsimane	50826460	25413230	7623969000
3	65C_2ULME	10274-AJ-0137_65C_2ULME	Homo sapiens	Tsimane	52742740	26371370	7911411000
3	65C_2ULME	10274-AJ-0138_65C_2ULME	Homo sapiens	Tsimane	34652220	17326110	5197833000
3	65C_2ULME	10274-AJ-0139_65C_2ULME	Homo sapiens	Tsimane	43255940	21627970	6488391000
3	65C_2ULME	10274-AJ-0140_65C_2ULME	Homo sapiens	Tsimane	48654694	24327347	7298204100
3	65C_2ULME	10274-AJ-0141_65C_2ULME	Homo sapiens	Tsimane	41343378	20671689	6201506700
3	65C_2ULME	10274-AJ-0142_65C_2ULME	Homo sapiens	Tsimane	46773486	23386743	7016022900
3	65C_2ULME	10274-AJ-0143_65C_2ULME	Homo sapiens	Tsimane	41323384	20661692	6198507600
3	65C_2ULME	10274-AJ-0144_65C_2ULME	Homo sapiens	Tsimane	42831106	21415553	6424665900
3	65C_2ULME	10274-AJ-0145_65C_2ULME	Homo sapiens	Tsimane	37629644	18814822	5644446600
3	65C_2ULME	10274-AJ-0146_65C_2ULME	Homo sapiens	Tsimane	42521458	21260729	6378218700
3	65C_2ULME	10274-AJ-0147_65C_2ULME	Homo sapiens	Tsimane	46136482	23068241	6920472300
3	65C_2ULME	10274-AJ-0148_65C_2ULME	Homo sapiens	Tsimane	48089446	24044723	7213416900
3	65C_2ULME	10274-AJ-0149_65C_2ULME	Homo sapiens	Tsimane	49859842	24929921	7478976300
3	65C_2ULME	10274-AJ-0150_65C_2ULME	Homo sapiens	Tsimane	37582400	18791200	5637360000
3	65C_2ULME	10274-AJ-0151_65C_2ULME	Homo sapiens	Tsimane	44553340	22276670	6683001000
3	65C_2ULME	10274-AJ-0152_65C_2ULME	Homo sapiens	Tsimane	43026078	21513039	6453911700
3	65C_2ULME	10274-AJ-0153_65C_2ULME	Homo sapiens	Tsimane	45957580	22978790	6893637000
3	65C_2ULME	10274-AJ-0154_65C_2ULME	Homo sapiens	Tsimane	43173682	21586841	6476052300
3	65C_2ULME	10274-AJ-0155_65C_2ULME	Homo sapiens	Tsimane	48808088	24404044	7321213200
3	65C_2ULME	10274-AJ-0156_65C_2ULME	Homo sapiens	Tsimane	34903010	17451505	5235451500
3	65C_2ULME	10274-AJ-0157_65C_2ULME	Homo sapiens	Tsimane	39792718	19896359	5968907700
3	65C_2ULME	10274-AJ-0158_65C_2ULME	Homo sapiens	Tsimane	41268124	20634062	6190218600
3	65C_2ULME	10274-AJ-0159_65C_2ULME	Homo sapiens	Tsimane	43098972	21549486	6464845800
3	65C_2ULME	10274-AJ-0160_65C_2ULME	Homo sapiens	Tsimane	51150532	25575266	7672579800
3	65C_2ULME	10274-AJ-0161_65C_2ULME	Homo sapiens	Tsimane	56468374	28234187	8470256100
3	65C_2ULME	10274-AJ-0162_65C_2ULME	Homo sapiens	Tsimane	46907996	23453998	7036199400
3	65C_2ULME	10274-AJ-0163_65C_2ULME	Homo sapiens	Tsimane	63387808	31693904	9508171200
3	65C_2ULME	10274-AJ-0164_65C_2ULME	Homo sapiens	Tsimane	46035858	23017929	6905378700
3	65C_2ULME	10274-AJ-0165_65C_2ULME	Homo sapiens	Tsimane	47890698	23945349	7183604700
3	65C_2ULME	10274-AJ-0166_65C_2ULME	Homo sapiens	Tsimane	57197962	28598981	8579694300
3	65C_2ULME	10274-AJ-0167_65C_2ULME	Homo sapiens	Tsimane	42432724	21216362	6364908600
3	65C_2ULME	10274-AJ-0168_65C_2ULME	Homo sapiens	Tsimane	52772972	26386486	7915945800
3	65C_2ULME	10274-AJ-0169_65C_2ULME	Homo sapiens	Tsimane	40760384	20380192	6114057600
3	65C_2ULME	10274-AJ-0170_65C_2ULME	Homo sapiens	Tsimane	37964996	18982498	5694749400
3	65C_2ULME	10274-AJ-0171_65C_2ULME	Homo sapiens	Tsimane	43377316	21688658	6506597400
3	65C_2ULME	10274-AJ-0172_65C_2ULME	Homo sapiens	Tsimane	55243872	27621936	8286580800
3	65C_2ULME	10274-AJ-0173_65C_2ULME	Homo sapiens	Tsimane	53360096	26680048	8004014400
3	65C_2ULME	10274-AJ-0174_65C_2ULME	Homo sapiens	Tsimane	51282988	25641494	7692448200
3	65C_2ULME	10274-AJ-0175_65C_2ULME	Homo sapiens	Tsimane	49980186	24990093	7497027900
3	65C_2ULME	10274-AJ-0176_65C_2ULME	Homo sapiens	Tsimane	49378884	24689442	7406832600
3	65C_2ULME	10274-AJ-0177_65C_2ULME	Homo sapiens	Tsimane	61638138	30819069	9245720700
3	65C_2ULME	10274-AJ-0178_65C_2ULME	Homo sapiens	Tsimane	1281866	640933	192279900
3	65C_2ULME	10274-AJ-0179_65C_2ULME	Homo sapiens	Tsimane	24627464	12313732	3694119600
3	65C_2ULME	10274-AJ-0180_65C_2ULME	Homo sapiens	Tsimane	50122814	25061407	7518422100
3	65C_2ULME	10274-AJ-0181_65C_2ULME	Homo sapiens	Tsimane	62829470	31414735	9424420500
3	65C_2ULME	10274-AJ-0182_65C_2ULME	Homo sapiens	Tsimane	33368846	16684423	5005326900
3	65C_2ULME	10274-AJ-0184_65C_2ULME	Homo sapiens	Tsimane	48574326	24287163	7286148900
3	65C_2ULME	10274-AJ-0185_65C_2ULME	Homo sapiens	Tsimane	38850374	19425187	5827556100
3	65C_2ULME	10274-AJ-0186_65C_2ULME	Homo sapiens	Tsimane	44942292	22471146	6741343800
3	65C_2ULME	10274-AJ-0187_65C_2ULME	Homo sapiens	Tsimane	89502	44751	13425300
3	65C_2ULME	10274-AJ-0188_65C_2ULME	Homo sapiens	Tsimane	52773770	26386885	7916065500
3	65C_2ULME	10274-AJ-0189_65C_2ULME	Homo sapiens	Tsimane	35516794	17758397	5327519100
3	65C_2ULME	10274-AJ-0190_65C_2ULME	Homo sapiens	Tsimane	49587244	24793622	7438086600
3	65C_2ULME	10274-AJ-0191_65C_2ULME	Homo sapiens	Tsimane	48629180	24314590	7294377000
3	65C_2ULME	10274-AJ-0192_65C_2ULME	Homo sapiens	Tsimane	43426006	21713003	6513900900
3	68C_NOME	10274-AJ-0097_68C_NOME	Homo sapiens	Tsimane	31219320	15609660	4714117320
3	68C_NOME	10274-AJ-0098_68C_NOME	Homo sapiens	Tsimane	32141796	16070898	4853411196
3	68C_NOME	10274-AJ-0099_68C_NOME	Homo sapiens	Tsimane	33723672	16861836	5092274472
3	68C_NOME	10274-AJ-0100_68C_NOME	Homo sapiens	Tsimane	26690936	13345468	4030331336
3	68C_NOME	10274-AJ-0101_68C_NOME	Homo sapiens	Tsimane	23564578	11782289	3558251278
3	68C_NOME	10274-AJ-0102_68C_NOME	Homo sapiens	Tsimane	26607892	13303946	4017791692
3	68C_NOME	10274-AJ-0103_68C_NOME	Homo sapiens	Tsimane	25709326	12854663	3882108226
3	68C_NOME	10274-AJ-0104_68C_NOME	Homo sapiens	Tsimane	38548184	19274092	5820775784
3	68C_NOME	10274-AJ-0105_68C_NOME	Homo sapiens	Tsimane	27297360	13648680	4121901360
3	68C_NOME	10274-AJ-0106_68C_NOME	Homo sapiens	Tsimane	22843812	11421906	3449415612
3	68C_NOME	10274-AJ-0107_68C_NOME	Homo sapiens	Tsimane	31619442	15809721	4774535742
3	68C_NOME	10274-AJ-0108_68C_NOME	Homo sapiens	Tsimane	32103492	16051746	4847627292
3	68C_NOME	10274-AJ-0109_68C_NOME	Homo sapiens	Tsimane	25918836	12959418	3913744236
3	68C_NOME	10274-AJ-0110_68C_NOME	Homo sapiens	Tsimane	28556616	14278308	4312049016
3	68C_NOME	10274-AJ-0111_68C_NOME	Homo sapiens	Tsimane	25933940	12966970	3916024940
3	68C_NOME	10274-AJ-0112_68C_NOME	Homo sapiens	Tsimane	32179468	16089734	4859099668
3	68C_NOME	10274-AJ-0113_68C_NOME	Homo sapiens	Tsimane	33121438	16560719	5001337138
3	68C_NOME	10274-AJ-0114_68C_NOME	Homo sapiens	Tsimane	37566936	18783468	5672607336
3	68C_NOME	10274-AJ-0115_68C_NOME	Homo sapiens	Tsimane	42196198	21098099	6371625898
3	68C_NOME	10274-AJ-0116_68C_NOME	Homo sapiens	Tsimane	32196828	16098414	4861721028
3	68C_NOME	10274-AJ-0117_68C_NOME	Homo sapiens	Tsimane	30509496	15254748	4606933896
3	68C_NOME	10274-AJ-0118_68C_NOME	Homo sapiens	Tsimane	42103350	21051675	6357605850
3	68C_NOME	10274-AJ-0119_68C_NOME	Homo sapiens	Tsimane	25456454	12728227	3843924554
3	68C_NOME	10274-AJ-0120_68C_NOME	Homo sapiens	Tsimane	47667110	23833555	7197733610
3	68C_NOME	10274-AJ-0121_68C_NOME	Homo sapiens	Tsimane	20108766	10054383	3036423666
3	68C_NOME	10274-AJ-0122_68C_NOME	Homo sapiens	Tsimane	21845088	10922544	3298608288
3	68C_NOME	10274-AJ-0123_68C_NOME	Homo sapiens	Tsimane	29768602	14884301	4495058902
3	68C_NOME	10274-AJ-0124_68C_NOME	Homo sapiens	Tsimane	23001944	11500972	3473293544
3	68C_NOME	10274-AJ-0125_68C_NOME	Homo sapiens	Tsimane	45736370	22868185	6906191870
3	68C_NOME	10274-AJ-0126_68C_NOME	Homo sapiens	Tsimane	32375136	16187568	4888645536
3	68C_NOME	10274-AJ-0127_68C_NOME	Homo sapiens	Tsimane	39883998	19941999	6022483698
3	68C_NOME	10274-AJ-0128_68C_NOME	Homo sapiens	Tsimane	21838170	10919085	3297563670
3	68C_NOME	10274-AJ-0129_68C_NOME	Homo sapiens	Tsimane	27393628	13696814	4136437828
3	68C_NOME	10274-AJ-0130_68C_NOME	Homo sapiens	Tsimane	21390128	10695064	3229909328
3	68C_NOME	10274-AJ-0131_68C_NOME	Homo sapiens	Tsimane	41754212	20877106	6304886012
3	68C_NOME	10274-AJ-0132_68C_NOME	Homo sapiens	Tsimane	22507184	11253592	3398584784
3	68C_NOME	10274-AJ-0133_68C_NOME	Homo sapiens	Tsimane	41515448	20757724	6268832648
3	68C_NOME	10274-AJ-0134_68C_NOME	Homo sapiens	Tsimane	25212614	12606307	3807104714
3	68C_NOME	10274-AJ-0135_68C_NOME	Homo sapiens	Tsimane	37534544	18767272	5667716144
3	68C_NOME	10274-AJ-0136_68C_NOME	Homo sapiens	Tsimane	35296284	17648142	5329738884
3	68C_NOME	10274-AJ-0137_68C_NOME	Homo sapiens	Tsimane	37404816	18702408	5648127216
3	68C_NOME	10274-AJ-0138_68C_NOME	Homo sapiens	Tsimane	22091502	11045751	3335816802
3	68C_NOME	10274-AJ-0139_68C_NOME	Homo sapiens	Tsimane	30340310	15170155	4581386810
3	68C_NOME	10274-AJ-0140_68C_NOME	Homo sapiens	Tsimane	35473872	17736936	5356554672
3	68C_NOME	10274-AJ-0141_68C_NOME	Homo sapiens	Tsimane	27664030	13832015	4177268530
3	68C_NOME	10274-AJ-0142_68C_NOME	Homo sapiens	Tsimane	33890682	16945341	5117492982
3	68C_NOME	10274-AJ-0143_68C_NOME	Homo sapiens	Tsimane	27724966	13862483	4186469866
3	68C_NOME	10274-AJ-0144_68C_NOME	Homo sapiens	Tsimane	31438480	15719240	4747210480
3	68C_NOME	10274-AJ-0145_68C_NOME	Homo sapiens	Tsimane	24845342	12422671	3751646642
3	68C_NOME	10274-AJ-0146_68C_NOME	Homo sapiens	Tsimane	31638568	15819284	4777423768
3	68C_NOME	10274-AJ-0147_68C_NOME	Homo sapiens	Tsimane	36844852	18422426	5563572652
3	68C_NOME	10274-AJ-0148_68C_NOME	Homo sapiens	Tsimane	33738364	16869182	5094492964
3	68C_NOME	10274-AJ-0149_68C_NOME	Homo sapiens	Tsimane	33234712	16617356	5018441512
3	68C_NOME	10274-AJ-0150_68C_NOME	Homo sapiens	Tsimane	22318236	11159118	3370053636
3	68C_NOME	10274-AJ-0151_68C_NOME	Homo sapiens	Tsimane	33236964	16618482	5018781564
3	68C_NOME	10274-AJ-0152_68C_NOME	Homo sapiens	Tsimane	25914042	12957021	3913020342
3	68C_NOME	10274-AJ-0153_68C_NOME	Homo sapiens	Tsimane	30580564	15290282	4617665164
3	68C_NOME	10274-AJ-0154_68C_NOME	Homo sapiens	Tsimane	28518694	14259347	4306322794
3	68C_NOME	10274-AJ-0155_68C_NOME	Homo sapiens	Tsimane	33654616	16827308	5081847016
3	68C_NOME	10274-AJ-0156_68C_NOME	Homo sapiens	Tsimane	22304184	11152092	3367931784
3	68C_NOME	10274-AJ-0157_68C_NOME	Homo sapiens	Tsimane	27838890	13919445	4203672390
3	68C_NOME	10274-AJ-0158_68C_NOME	Homo sapiens	Tsimane	28341396	14170698	4279550796
3	68C_NOME	10274-AJ-0159_68C_NOME	Homo sapiens	Tsimane	29308992	14654496	4425657792
3	68C_NOME	10274-AJ-0160_68C_NOME	Homo sapiens	Tsimane	37469384	18734692	5657876984
3	68C_NOME	10274-AJ-0161_68C_NOME	Homo sapiens	Tsimane	41170438	20585219	6216736138
3	68C_NOME	10274-AJ-0162_68C_NOME	Homo sapiens	Tsimane	31989868	15994934	4830470068
3	68C_NOME	10274-AJ-0163_68C_NOME	Homo sapiens	Tsimane	45893520	22946760	6929921520
3	68C_NOME	10274-AJ-0164_68C_NOME	Homo sapiens	Tsimane	32755168	16377584	4946030368
3	68C_NOME	10274-AJ-0165_68C_NOME	Homo sapiens	Tsimane	44951364	22475682	6787655964
3	68C_NOME	10274-AJ-0166_68C_NOME	Homo sapiens	Tsimane	42052008	21026004	6349853208
3	68C_NOME	10274-AJ-0167_68C_NOME	Homo sapiens	Tsimane	28156602	14078301	4251646902
3	68C_NOME	10274-AJ-0168_68C_NOME	Homo sapiens	Tsimane	37139492	18569746	5608063292
3	68C_NOME	10274-AJ-0169_68C_NOME	Homo sapiens	Tsimane	29614228	14807114	4471748428
3	68C_NOME	10274-AJ-0170_68C_NOME	Homo sapiens	Tsimane	26687294	13343647	4029781394
3	68C_NOME	10274-AJ-0171_68C_NOME	Homo sapiens	Tsimane	29921844	14960922	4518198444
3	68C_NOME	10274-AJ-0172_68C_NOME	Homo sapiens	Tsimane	39866626	19933313	6019860526
3	68C_NOME	10274-AJ-0173_68C_NOME	Homo sapiens	Tsimane	37806032	18903016	5708710832
3	68C_NOME	10274-AJ-0174_68C_NOME	Homo sapiens	Tsimane	37908488	18954244	5724181688
3	68C_NOME	10274-AJ-0175_68C_NOME	Homo sapiens	Tsimane	35832110	17916055	5410648610
3	68C_NOME	10274-AJ-0176_68C_NOME	Homo sapiens	Tsimane	35264022	17632011	5324867322
3	68C_NOME	10274-AJ-0177_68C_NOME	Homo sapiens	Tsimane	48792306	24396153	7367638206
3	68C_NOME	10274-AJ-0178_68C_NOME	Homo sapiens	Tsimane	779554	389777	117712654
3	68C_NOME	10274-AJ-0179_68C_NOME	Homo sapiens	Tsimane	15507940	7753970	2341698940
3	68C_NOME	10274-AJ-0180_68C_NOME	Homo sapiens	Tsimane	35631844	17815922	5380408444
3	68C_NOME	10274-AJ-0181_68C_NOME	Homo sapiens	Tsimane	47339074	23669537	7148200174
3	68C_NOME	10274-AJ-0182_68C_NOME	Homo sapiens	Tsimane	22910752	11455376	3459523552
3	68C_NOME	10274-AJ-0184_68C_NOME	Homo sapiens	Tsimane	36353210	18176605	5489334710
3	68C_NOME	10274-AJ-0185_68C_NOME	Homo sapiens	Tsimane	68233108	34116554	10303199308
3	68C_NOME	10274-AJ-0186_68C_NOME	Homo sapiens	Tsimane	32881318	16440659	4965079018
3	68C_NOME	10274-AJ-0187_68C_NOME	Homo sapiens	Tsimane	67800	33900	10237800
3	68C_NOME	10274-AJ-0188_68C_NOME	Homo sapiens	Tsimane	38141732	19070866	5759401532
3	68C_NOME	10274-AJ-0189_68C_NOME	Homo sapiens	Tsimane	27576478	13788239	4164048178
3	68C_NOME	10274-AJ-0190_68C_NOME	Homo sapiens	Tsimane	32961030	16480515	4977115530
3	68C_NOME	10274-AJ-0191_68C_NOME	Homo sapiens	Tsimane	38215864	19107932	5770595464
3	68C_NOME	10274-AJ-0192_68C_NOME	Homo sapiens	Tsimane	39500604	19750302	5964591204
3	68C_2ULME	10274-AJ-0097_68C_2ULME	Homo sapiens	Tsimane	37331308	18665654	5637027508
3	68C_2ULME	10274-AJ-0098_68C_2ULME	Homo sapiens	Tsimane	38317266	19158633	5785907166
3	68C_2ULME	10274-AJ-0099_68C_2ULME	Homo sapiens	Tsimane	39770140	19885070	6005291140
3	68C_2ULME	10274-AJ-0100_68C_2ULME	Homo sapiens	Tsimane	30670136	15335068	4631190536
3	68C_2ULME	10274-AJ-0101_68C_2ULME	Homo sapiens	Tsimane	28214958	14107479	4260458658
3	68C_2ULME	10274-AJ-0102_68C_2ULME	Homo sapiens	Tsimane	31494368	15747184	4755649568
3	68C_2ULME	10274-AJ-0103_68C_2ULME	Homo sapiens	Tsimane	30253672	15126836	4568304472
3	68C_2ULME	10274-AJ-0104_68C_2ULME	Homo sapiens	Tsimane	43698818	21849409	6598521518
3	68C_2ULME	10274-AJ-0105_68C_2ULME	Homo sapiens	Tsimane	32652806	16326403	4930573706
3	68C_2ULME	10274-AJ-0106_68C_2ULME	Homo sapiens	Tsimane	26087902	13043951	3939273202
3	68C_2ULME	10274-AJ-0107_68C_2ULME	Homo sapiens	Tsimane	36105798	18052899	5451975498
3	68C_2ULME	10274-AJ-0108_68C_2ULME	Homo sapiens	Tsimane	38066348	19033174	5748018548
3	68C_2ULME	10274-AJ-0109_68C_2ULME	Homo sapiens	Tsimane	30949416	15474708	4673361816
3	68C_2ULME	10274-AJ-0110_68C_2ULME	Homo sapiens	Tsimane	33992740	16996370	5132903740
3	68C_2ULME	10274-AJ-0111_68C_2ULME	Homo sapiens	Tsimane	31983438	15991719	4829499138
3	68C_2ULME	10274-AJ-0112_68C_2ULME	Homo sapiens	Tsimane	37878912	18939456	5719715712
3	68C_2ULME	10274-AJ-0113_68C_2ULME	Homo sapiens	Tsimane	39617636	19808818	5982263036
3	68C_2ULME	10274-AJ-0114_68C_2ULME	Homo sapiens	Tsimane	45296616	22648308	6839789016
3	68C_2ULME	10274-AJ-0115_68C_2ULME	Homo sapiens	Tsimane	47944774	23972387	7239660874
3	68C_2ULME	10274-AJ-0116_68C_2ULME	Homo sapiens	Tsimane	38124510	19062255	5756801010
3	68C_2ULME	10274-AJ-0117_68C_2ULME	Homo sapiens	Tsimane	35808804	17904402	5407129404
3	68C_2ULME	10274-AJ-0118_68C_2ULME	Homo sapiens	Tsimane	46844180	23422090	7073471180
3	68C_2ULME	10274-AJ-0119_68C_2ULME	Homo sapiens	Tsimane	30726780	15363390	4639743780
3	68C_2ULME	10274-AJ-0120_68C_2ULME	Homo sapiens	Tsimane	53755622	26877811	8117098922
3	68C_2ULME	10274-AJ-0121_68C_2ULME	Homo sapiens	Tsimane	24793134	12396567	3743763234
3	68C_2ULME	10274-AJ-0122_68C_2ULME	Homo sapiens	Tsimane	26300342	13150171	3971351642
3	68C_2ULME	10274-AJ-0123_68C_2ULME	Homo sapiens	Tsimane	35676668	17838334	5387176868
3	68C_2ULME	10274-AJ-0124_68C_2ULME	Homo sapiens	Tsimane	29392672	14696336	4438293472
3	68C_2ULME	10274-AJ-0125_68C_2ULME	Homo sapiens	Tsimane	49158092	24579046	7422871892
3	68C_2ULME	10274-AJ-0126_68C_2ULME	Homo sapiens	Tsimane	39769614	19884807	6005211714
3	68C_2ULME	10274-AJ-0127_68C_2ULME	Homo sapiens	Tsimane	47431592	23715796	7162170392
3	68C_2ULME	10274-AJ-0128_68C_2ULME	Homo sapiens	Tsimane	27434212	13717106	4142566012
3	68C_2ULME	10274-AJ-0129_68C_2ULME	Homo sapiens	Tsimane	33439462	16719731	5049358762
3	68C_2ULME	10274-AJ-0130_68C_2ULME	Homo sapiens	Tsimane	26843270	13421635	4053333770
3	68C_2ULME	10274-AJ-0131_68C_2ULME	Homo sapiens	Tsimane	49201664	24600832	7429451264
3	68C_2ULME	10274-AJ-0132_68C_2ULME	Homo sapiens	Tsimane	26811908	13405954	4048598108
3	68C_2ULME	10274-AJ-0133_68C_2ULME	Homo sapiens	Tsimane	49799012	24899506	7519650812
3	68C_2ULME	10274-AJ-0134_68C_2ULME	Homo sapiens	Tsimane	31392108	15696054	4740208308
3	68C_2ULME	10274-AJ-0135_68C_2ULME	Homo sapiens	Tsimane	45455874	22727937	6863836974
3	68C_2ULME	10274-AJ-0136_68C_2ULME	Homo sapiens	Tsimane	42937422	21468711	6483550722
3	68C_2ULME	10274-AJ-0137_68C_2ULME	Homo sapiens	Tsimane	44467848	22233924	6714645048
3	68C_2ULME	10274-AJ-0138_68C_2ULME	Homo sapiens	Tsimane	27936496	13968248	4218410896
3	68C_2ULME	10274-AJ-0139_68C_2ULME	Homo sapiens	Tsimane	36627976	18313988	5530824376
3	68C_2ULME	10274-AJ-0140_68C_2ULME	Homo sapiens	Tsimane	40496850	20248425	6115024350
3	68C_2ULME	10274-AJ-0141_68C_2ULME	Homo sapiens	Tsimane	34003334	17001667	5134503434
3	68C_2ULME	10274-AJ-0142_68C_2ULME	Homo sapiens	Tsimane	40924998	20462499	6179674698
3	68C_2ULME	10274-AJ-0143_68C_2ULME	Homo sapiens	Tsimane	34177368	17088684	5160782568
3	68C_2ULME	10274-AJ-0144_68C_2ULME	Homo sapiens	Tsimane	36762460	18381230	5551131460
3	68C_2ULME	10274-AJ-0145_68C_2ULME	Homo sapiens	Tsimane	30447538	15223769	4597578238
3	68C_2ULME	10274-AJ-0146_68C_2ULME	Homo sapiens	Tsimane	37534530	18767265	5667714030
3	68C_2ULME	10274-AJ-0147_68C_2ULME	Homo sapiens	Tsimane	41874182	20937091	6323001482
3	68C_2ULME	10274-AJ-0148_68C_2ULME	Homo sapiens	Tsimane	40659148	20329574	6139531348
3	68C_2ULME	10274-AJ-0149_68C_2ULME	Homo sapiens	Tsimane	41867920	20933960	6322055920
3	68C_2ULME	10274-AJ-0150_68C_2ULME	Homo sapiens	Tsimane	29231160	14615580	4413905160
3	68C_2ULME	10274-AJ-0151_68C_2ULME	Homo sapiens	Tsimane	39550568	19775284	5972135768
3	68C_2ULME	10274-AJ-0152_68C_2ULME	Homo sapiens	Tsimane	32938954	16469477	4973782054
3	68C_2ULME	10274-AJ-0153_68C_2ULME	Homo sapiens	Tsimane	38782900	19391450	5856217900
3	68C_2ULME	10274-AJ-0154_68C_2ULME	Homo sapiens	Tsimane	35588744	17794372	5373900344
3	68C_2ULME	10274-AJ-0155_68C_2ULME	Homo sapiens	Tsimane	40885272	20442636	6173676072
3	68C_2ULME	10274-AJ-0156_68C_2ULME	Homo sapiens	Tsimane	28029024	14014512	4232382624
3	68C_2ULME	10274-AJ-0157_68C_2ULME	Homo sapiens	Tsimane	32209478	16104739	4863631178
3	68C_2ULME	10274-AJ-0158_68C_2ULME	Homo sapiens	Tsimane	34790452	17395226	5253358252
3	68C_2ULME	10274-AJ-0159_68C_2ULME	Homo sapiens	Tsimane	36056386	18028193	5444514286
3	68C_2ULME	10274-AJ-0160_68C_2ULME	Homo sapiens	Tsimane	45007698	22503849	6796162398
3	68C_2ULME	10274-AJ-0161_68C_2ULME	Homo sapiens	Tsimane	49176350	24588175	7425628850
3	68C_2ULME	10274-AJ-0162_68C_2ULME	Homo sapiens	Tsimane	39049702	19524851	5896505002
3	68C_2ULME	10274-AJ-0163_68C_2ULME	Homo sapiens	Tsimane	55067908	27533954	8315254108
3	68C_2ULME	10274-AJ-0164_68C_2ULME	Homo sapiens	Tsimane	39849070	19924535	6017209570
3	68C_2ULME	10274-AJ-0165_68C_2ULME	Homo sapiens	Tsimane	44099024	22049512	6658952624
3	68C_2ULME	10274-AJ-0166_68C_2ULME	Homo sapiens	Tsimane	49807864	24903932	7520987464
3	68C_2ULME	10274-AJ-0167_68C_2ULME	Homo sapiens	Tsimane	34574522	17287261	5220752822
3	68C_2ULME	10274-AJ-0168_68C_2ULME	Homo sapiens	Tsimane	43967004	21983502	6639017604
3	68C_2ULME	10274-AJ-0169_68C_2ULME	Homo sapiens	Tsimane	35482292	17741146	5357826092
3	68C_2ULME	10274-AJ-0170_68C_2ULME	Homo sapiens	Tsimane	31883218	15941609	4814365918
3	68C_2ULME	10274-AJ-0171_68C_2ULME	Homo sapiens	Tsimane	35683624	17841812	5388227224
3	68C_2ULME	10274-AJ-0172_68C_2ULME	Homo sapiens	Tsimane	44980976	22490488	6792127376
3	68C_2ULME	10274-AJ-0173_68C_2ULME	Homo sapiens	Tsimane	45246278	22623139	6832187978
3	68C_2ULME	10274-AJ-0174_68C_2ULME	Homo sapiens	Tsimane	44550608	22275304	6727141808
3	68C_2ULME	10274-AJ-0175_68C_2ULME	Homo sapiens	Tsimane	42171114	21085557	6367838214
3	68C_2ULME	10274-AJ-0176_68C_2ULME	Homo sapiens	Tsimane	42438702	21219351	6408244002
3	68C_2ULME	10274-AJ-0177_68C_2ULME	Homo sapiens	Tsimane	56863428	28431714	8586377628
3	68C_2ULME	10274-AJ-0178_68C_2ULME	Homo sapiens	Tsimane	932516	466258	140809916
3	68C_2ULME	10274-AJ-0179_68C_2ULME	Homo sapiens	Tsimane	18286870	9143435	2761317370
3	68C_2ULME	10274-AJ-0180_68C_2ULME	Homo sapiens	Tsimane	41523094	20761547	6269987194
3	68C_2ULME	10274-AJ-0181_68C_2ULME	Homo sapiens	Tsimane	56880904	28440452	8589016504
3	68C_2ULME	10274-AJ-0182_68C_2ULME	Homo sapiens	Tsimane	27267356	13633678	4117370756
3	68C_2ULME	10274-AJ-0184_68C_2ULME	Homo sapiens	Tsimane	41544206	20772103	6273175106
3	68C_2ULME	10274-AJ-0185_68C_2ULME	Homo sapiens	Tsimane	62719276	31359638	9470610676
3	68C_2ULME	10274-AJ-0186_68C_2ULME	Homo sapiens	Tsimane	38905442	19452721	5874721742
3	68C_2ULME	10274-AJ-0187_68C_2ULME	Homo sapiens	Tsimane	71900	35950	10856900
3	68C_2ULME	10274-AJ-0188_68C_2ULME	Homo sapiens	Tsimane	45126898	22563449	6814161598
3	68C_2ULME	10274-AJ-0189_68C_2ULME	Homo sapiens	Tsimane	32033620	16016810	4837076620
3	68C_2ULME	10274-AJ-0190_68C_2ULME	Homo sapiens	Tsimane	38887634	19443817	5872032734
3	68C_2ULME	10274-AJ-0191_68C_2ULME	Homo sapiens	Tsimane	42377698	21188849	6399032398
3	68C_2ULME	10274-AJ-0192_68C_2ULME	Homo sapiens	Tsimane	41399610	20699805	6251341110
4	fragmentation	10274-AJ-0292	Homo sapiens	Orang Asli	57447982	28723991	8674645282
4	fragmentation	10274-AJ-0293	Homo sapiens	Orang Asli	65610022	32805011	9907113322
4	fragmentation	10274-AJ-0294	Homo sapiens	Orang Asli	97145696	48572848	14669000000
4	fragmentation	10274-AJ-0295	Homo sapiens	Orang Asli	60186108	30093054	9088102308
4	fragmentation	10274-AJ-0296	Homo sapiens	Orang Asli	70124140	35062070	10589000000
4	fragmentation	10274-AJ-0297	Homo sapiens	Orang Asli	80268982	40134491	12121000000
4	fragmentation	10274-AJ-0298	Homo sapiens	Orang Asli	68644028	34322014	10365000000
4	fragmentation	10274-AJ-0299	Homo sapiens	Orang Asli	81437648	40718824	12297000000
4	fragmentation	10274-AJ-0300	Homo sapiens	Orang Asli	74100552	37050276	11189000000
4	fragmentation	10274-AJ-0301	Homo sapiens	Orang Asli	66499710	33249855	10041000000
4	fragmentation	10274-AJ-0302	Homo sapiens	Orang Asli	74680902	37340451	11277000000
4	fragmentation	10274-AJ-0303	Homo sapiens	Orang Asli	75459204	37729602	11394000000
4	fragmentation	10274-AJ-0304	Homo sapiens	Orang Asli	64900106	32450053	9799916006
4	fragmentation	10274-AJ-0305	Homo sapiens	Orang Asli	52509864	26254932	7928989464
4	fragmentation	10274-AJ-0306	Homo sapiens	Orang Asli	78390294	39195147	11837000000
4	fragmentation	10274-AJ-0307	Homo sapiens	Orang Asli	59122130	29561065	8927441630
4	fragmentation	10274-AJ-0308	Homo sapiens	Orang Asli	53154656	26577328	8026353056
4	fragmentation	10274-AJ-0309	Homo sapiens	Orang Asli	60106408	30053204	9076067608
4	fragmentation	10274-AJ-0310	Homo sapiens	Orang Asli	40228942	20114471	6074570242
4	fragmentation	10274-AJ-0311	Homo sapiens	Orang Asli	90437582	45218791	13656000000
4	fragmentation	10274-AJ-0312	Homo sapiens	Orang Asli	87212020	43606010	13169000000
4	fragmentation	10274-AJ-0313	Homo sapiens	Orang Asli	77560526	38780263	11712000000
4	fragmentation	10274-AJ-0314	Homo sapiens	Orang Asli	73042104	36521052	11029000000
4	fragmentation	10274-AJ-0315	Homo sapiens	Orang Asli	127183812	63591906	19205000000
4	fragmentation	10274-AJ-0316	Homo sapiens	Orang Asli	57658510	28829255	8706435010
4	fragmentation	10274-AJ-0317	Homo sapiens	Orang Asli	47152284	23576142	7119994884
4	fragmentation	10274-AJ-0318	Homo sapiens	Orang Asli	92249006	46124503	13930000000
4	fragmentation	10274-AJ-0319	Homo sapiens	Orang Asli	59551202	29775601	8992231502
4	fragmentation	10274-AJ-0320	Homo sapiens	Orang Asli	73731584	36865792	11133000000
4	fragmentation	10274-AJ-0321	Homo sapiens	Orang Asli	63354436	31677218	9566519836
4	fragmentation	10274-AJ-0322	Homo sapiens	Orang Asli	76507030	38253515	11553000000
4	fragmentation	10274-AJ-0323	Homo sapiens	Orang Asli	58988880	29494440	8907320880
4	fragmentation	10274-AJ-0324	Homo sapiens	Orang Asli	46660202	23330101	7045690502
4	fragmentation	10274-AJ-0325	Homo sapiens	Orang Asli	66754346	33377173	10080000000
4	fragmentation	10274-AJ-0326	Homo sapiens	Orang Asli	60917940	30458970	9198608940
4	fragmentation	10274-AJ-0327	Homo sapiens	Orang Asli	50185640	25092820	7578031640
4	fragmentation	10274-AJ-0328	Homo sapiens	Orang Asli	51046460	25523230	7708015460
4	fragmentation	10274-AJ-0329	Homo sapiens	Orang Asli	83265230	41632615	12573000000
4	fragmentation	10274-AJ-0330	Homo sapiens	Orang Asli	92236994	46118497	13928000000
4	fragmentation	10274-AJ-0331	Homo sapiens	Orang Asli	84154110	42077055	12707000000
4	fragmentation	10274-AJ-0332	Homo sapiens	Orang Asli	108217054	54108527	16341000000
4	fragmentation	10274-AJ-0333	Homo sapiens	Orang Asli	96641208	48320604	14593000000
4	fragmentation	10274-AJ-0334	Homo sapiens	Orang Asli	108877308	54438654	16440000000
4	fragmentation	10274-AJ-0335	Homo sapiens	Orang Asli	70882430	35441215	10703000000
4	fragmentation	10274-AJ-0336	Homo sapiens	Orang Asli	61788826	30894413	9330112726
4	fragmentation	10274-AJ-0337	Homo sapiens	Orang Asli	111327682	55663841	16810000000
4	fragmentation	10274-AJ-0338	Homo sapiens	Orang Asli	84279536	42139768	12726000000
4	fragmentation	10274-AJ-0339	Homo sapiens	Orang Asli	80301858	40150929	12126000000
4	fragmentation	10274-AJ-0340	Homo sapiens	Orang Asli	65607196	32803598	9906686596
4	fragmentation	10274-AJ-0341	Homo sapiens	Orang Asli	76103610	38051805	11492000000
4	fragmentation	10274-AJ-0342	Homo sapiens	Orang Asli	61505144	30752572	9287276744
4	fragmentation	10274-AJ-0343	Homo sapiens	Orang Asli	79803800	39901900	12050000000
4	fragmentation	10274-AJ-0344	Homo sapiens	Orang Asli	86086874	43043437	12999000000
4	fragmentation	10274-AJ-0345	Homo sapiens	Orang Asli	51890062	25945031	7835399362
4	fragmentation	10274-AJ-0346	Homo sapiens	Orang Asli	67272304	33636152	10158000000
4	fragmentation	10274-AJ-0347	Homo sapiens	Orang Asli	83592872	41796436	12623000000
4	fragmentation	10274-AJ-0348	Homo sapiens	Orang Asli	82527028	41263514	12462000000
4	fragmentation	10274-AJ-0349	Homo sapiens	Orang Asli	73796736	36898368	11143000000
4	fragmentation	10274-AJ-0350	Homo sapiens	Orang Asli	76416644	38208322	11539000000
4	fragmentation	10274-AJ-0351	Homo sapiens	Orang Asli	71960134	35980067	10866000000
4	fragmentation	10274-AJ-0352	Homo sapiens	Orang Asli	60607000	30303500	9151657000
4	fragmentation	10274-AJ-0353	Homo sapiens	Orang Asli	65063124	32531562	9824531724
4	fragmentation	10274-AJ-0354	Homo sapiens	Orang Asli	70061664	35030832	10579000000
4	fragmentation	10274-AJ-0355	Homo sapiens	Orang Asli	77851458	38925729	11756000000
4	fragmentation	10274-AJ-0356	Homo sapiens	Orang Asli	75818010	37909005	11449000000
4	fragmentation	10274-AJ-0357	Homo sapiens	Orang Asli	98297340	49148670	14843000000
4	fragmentation	10274-AJ-0358	Homo sapiens	Orang Asli	76205250	38102625	11507000000
4	fragmentation	10274-AJ-0359	Homo sapiens	Orang Asli	80569028	40284514	12166000000
4	fragmentation	10274-AJ-0360	Homo sapiens	Orang Asli	94220080	47110040	14227000000
4	fragmentation	10274-AJ-0361	Homo sapiens	Orang Asli	59369538	29684769	8964800238
4	fragmentation	10274-AJ-0362	Homo sapiens	Orang Asli	44674390	22337195	6745832890
4	fragmentation	10274-AJ-0363	Homo sapiens	Orang Asli	71195010	35597505	10750000000
4	fragmentation	10274-AJ-0364	Homo sapiens	Orang Asli	80414226	40207113	12143000000
4	fragmentation	10274-AJ-0365	Homo sapiens	Orang Asli	46334426	23167213	6996498326
4	fragmentation	10274-AJ-0366	Homo sapiens	Orang Asli	45248966	22624483	6832593866
4	fragmentation	10274-AJ-0367	Homo sapiens	Orang Asli	76293460	38146730	11520000000
4	fragmentation	10274-AJ-0368	Homo sapiens	Orang Asli	52917076	26458538	7990478476
4	fragmentation	10274-AJ-0369	Homo sapiens	Orang Asli	51243108	25621554	7737709308
4	fragmentation	10274-AJ-0370	Homo sapiens	Orang Asli	90256398	45128199	13629000000
4	fragmentation	10274-AJ-0371	Homo sapiens	Orang Asli	97869426	48934713	14778000000
4	fragmentation	10274-AJ-0372	Homo sapiens	Orang Asli	56271230	28135615	8496955730
4	fragmentation	10274-AJ-0373	Homo sapiens	Orang Asli	91126474	45563237	13760000000
4	fragmentation	10274-AJ-0374	Homo sapiens	Orang Asli	110034136	55017068	16615000000
4	fragmentation	10274-AJ-0375	Homo sapiens	Orang Asli	79432202	39716101	11994000000
4	fragmentation	10274-AJ-0376	Homo sapiens	Orang Asli	42675068	21337534	6443935268
4	fragmentation	10274-AJ-0377	Homo sapiens	Orang Asli	71983830	35991915	10870000000
4	fragmentation	10274-AJ-0378	Homo sapiens	Orang Asli	54006696	27003348	8155011096
4	fragmentation	10274-AJ-0379	Homo sapiens	Orang Asli	82181610	41090805	12409000000
7	NHP	11119-AJ-0001	Macaca mulatta	Cayo Santiago	35986750	17993375	5398012500
7	NHP	11119-AJ-0002	Macaca mulatta	Cayo Santiago	42950020	21475010	6442503000
7	NHP	11119-AJ-0003	Macaca mulatta	Cayo Santiago	48143722	24071861	7221558300
7	NHP	11119-AJ-0004	Macaca mulatta	Cayo Santiago	48055302	24027651	7208295300
7	NHP	11119-AJ-0005	Macaca mulatta	Cayo Santiago	46457918	23228959	6968687700
7	NHP	11119-AJ-0006	Macaca mulatta	Cayo Santiago	52623662	26311831	7893549300
7	NHP	11119-AJ-0007	Macaca mulatta	Cayo Santiago	56315124	28157562	8447268600
7	NHP	11119-AJ-0008	Macaca mulatta	Cayo Santiago	51338620	25669310	7700793000
7	NHP	11119-AJ-0009	Macaca mulatta	Cayo Santiago	53367666	26683833	8005149900
7	NHP	11119-AJ-0010	Macaca mulatta	Cayo Santiago	69534886	34767443	10430232900
7	NHP	11119-AJ-0011	Macaca mulatta	Cayo Santiago	59706398	29853199	8955959700
7	NHP	11119-AJ-0012	Macaca mulatta	Cayo Santiago	52211156	26105578	7831673400
7	NHP	11119-AJ-0013	Macaca mulatta	Cayo Santiago	40807386	20403693	6121107900
7	NHP	11119-AJ-0014	Macaca mulatta	Cayo Santiago	41669772	20834886	6250465800
7	NHP	11119-AJ-0015	Macaca mulatta	Cayo Santiago	56015032	28007516	8402254800
7	NHP	11119-AJ-0016	Macaca mulatta	Cayo Santiago	51958270	25979135	7793740500
7	NHP	11119-AJ-0017	Macaca mulatta	Cayo Santiago	47748512	23874256	7162276800
7	NHP	11119-AJ-0018	Macaca mulatta	Cayo Santiago	48858690	24429345	7328803500
7	NHP	11119-AJ-0019	Macaca mulatta	Cayo Santiago	44202224	22101112	6630333600
7	NHP	11119-AJ-0020	Macaca mulatta	Cayo Santiago	45554630	22777315	6833194500
7	NHP	11119-AJ-0021	Macaca mulatta	Cayo Santiago	50695922	25347961	7604388300
7	NHP	11119-AJ-0022	Macaca mulatta	Cayo Santiago	44168186	22084093	6625227900
7	NHP	11119-AJ-0023	Macaca mulatta	Cayo Santiago	45432766	22716383	6814914900
7	NHP	11119-AJ-0024	Macaca mulatta	Cayo Santiago	43388880	21694440	6508332000
7	NHP	11119-AJ-0025	Macaca mulatta	Cayo Santiago	38378066	19189033	5756709900
7	NHP	11119-AJ-0026	Macaca mulatta	Cayo Santiago	36610480	18305240	5491572000
7	NHP	11119-AJ-0027	Macaca mulatta	Cayo Santiago	38226378	19113189	5733956700
7	NHP	11119-AJ-0028	Macaca mulatta	Cayo Santiago	46341738	23170869	6951260700
7	NHP	11119-AJ-0029	Macaca mulatta	Cayo Santiago	44420832	22210416	6663124800
7	NHP	11119-AJ-0030	Macaca mulatta	Cayo Santiago	36127320	18063660	5419098000
7	NHP	11119-AJ-0031	Macaca mulatta	Cayo Santiago	45692984	22846492	6853947600
7	NHP	11119-AJ-0032	Macaca mulatta	Cayo Santiago	47308648	23654324	7096297200
7	NHP	11119-AJ-0033	Macaca mulatta	Cayo Santiago	55715120	27857560	8357268000
7	NHP	11119-AJ-0034	Macaca mulatta	Cayo Santiago	49939746	24969873	7490961900
7	NHP	11119-AJ-0035	Macaca mulatta	Cayo Santiago	42016230	21008115	6302434500
7	NHP	11119-AJ-0036	Macaca mulatta	Cayo Santiago	37952336	18976168	5692850400
7	NHP	11119-AJ-0037	Macaca mulatta	Cayo Santiago	37319428	18659714	5597914200
7	NHP	11119-AJ-0038	Macaca mulatta	Cayo Santiago	44486548	22243274	6672982200
7	NHP	11119-AJ-0039	Macaca mulatta	Cayo Santiago	46182068	23091034	6927310200
7	NHP	11119-AJ-0040	Macaca mulatta	Cayo Santiago	44367146	22183573	6655071900
7	NHP	11119-AJ-0041	Macaca mulatta	Cayo Santiago	47216378	23608189	7082456700
7	NHP	11119-AJ-0042	Macaca mulatta	Cayo Santiago	42919682	21459841	6437952300
7	NHP	11119-AJ-0043	Macaca mulatta	Cayo Santiago	50665356	25332678	7599803400
7	NHP	11119-AJ-0044	Macaca mulatta	Cayo Santiago	43329412	21664706	6499411800
7	NHP	11119-AJ-0045	Macaca mulatta	Cayo Santiago	51881358	25940679	7782203700
7	NHP	11119-AJ-0046	Macaca mulatta	Cayo Santiago	50461630	25230815	7569244500
7	NHP	11119-AJ-0047	Macaca mulatta	Cayo Santiago	43860940	21930470	6579141000
7	NHP	11119-AJ-0048	Macaca mulatta	Cayo Santiago	46909906	23454953	7036485900
7	NHP	11119-AJ-0049	Macaca mulatta	Cayo Santiago	43084554	21542277	6462683100
7	NHP	11119-AJ-0050	Macaca mulatta	Cayo Santiago	38506734	19253367	5776010100
7	NHP	11119-AJ-0051	Macaca mulatta	Cayo Santiago	33759854	16879927	5063978100
7	NHP	11119-AJ-0052	Macaca mulatta	Cayo Santiago	40205946	20102973	6030891900
7	NHP	11119-AJ-0053	Macaca mulatta	Cayo Santiago	41089284	20544642	6163392600
7	NHP	11119-AJ-0054	Macaca mulatta	Cayo Santiago	47968284	23984142	7195242600
7	NHP	11119-AJ-0055	Macaca mulatta	Cayo Santiago	46593836	23296918	6989075400
7	NHP	11119-AJ-0056	Macaca mulatta	Cayo Santiago	36048864	18024432	5407329600
7	NHP	11119-AJ-0057	Macaca mulatta	Cayo Santiago	48046558	24023279	7206983700
7	NHP	11119-AJ-0058	Macaca mulatta	Cayo Santiago	56197492	28098746	8429623800
7	NHP	11119-AJ-0059	Macaca mulatta	Cayo Santiago	38965664	19482832	5844849600
7	NHP	11119-AJ-0060	Macaca mulatta	Cayo Santiago	46606382	23303191	6990957300
7	NHP	11119-AJ-0061	Macaca mulatta	Cayo Santiago	44619796	22309898	6692969400
7	NHP	11119-AJ-0062	Macaca mulatta	Cayo Santiago	37794088	18897044	5669113200
7	NHP	11119-AJ-0063	Macaca mulatta	Cayo Santiago	46895540	23447770	7034331000
7	NHP	11119-AJ-0064	Macaca mulatta	Cayo Santiago	47317264	23658632	7097589600
7	NHP	11119-AJ-0065	Macaca mulatta	Cayo Santiago	47400138	23700069	7110020700
7	NHP	11119-AJ-0066	Macaca mulatta	Cayo Santiago	41654454	20827227	6248168100
7	NHP	11119-AJ-0067	Macaca mulatta	Cayo Santiago	55268854	27634427	8290328100
7	NHP	11119-AJ-0068	Macaca mulatta	Cayo Santiago	56317712	28158856	8447656800
7	NHP	11119-AJ-0069	Macaca mulatta	Cayo Santiago	43190292	21595146	6478543800
7	NHP	11119-AJ-0070	Macaca mulatta	Cayo Santiago	44966614	22483307	6744992100
7	NHP	11119-AJ-0071	Macaca mulatta	Cayo Santiago	42939150	21469575	6440872500
7	NHP	11119-AJ-0072	Macaca mulatta	Cayo Santiago	42144090	21072045	6321613500
7	NHP	11119-AJ-0073	Macaca mulatta	Cayo Santiago	42539982	21269991	6380997300
7	NHP	11119-AJ-0074	Macaca mulatta	Cayo Santiago	42606728	21303364	6391009200
7	NHP	11119-AJ-0075	Macaca mulatta	Cayo Santiago	45816728	22908364	6872509200
7	NHP	11119-AJ-0076	Macaca mulatta	Cayo Santiago	49469168	24734584	7420375200
7	NHP	11119-AJ-0077	Macaca mulatta	Cayo Santiago	58426240	29213120	8763936000
7	NHP	11119-AJ-0078	Macaca mulatta	Cayo Santiago	40529666	20264833	6079449900
7	NHP	11119-AJ-0079	Macaca mulatta	Cayo Santiago	55279606	27639803	8291940900
7	NHP	11119-AJ-0080	Macaca mulatta	Cayo Santiago	41346156	20673078	6201923400
7	NHP	11119-AJ-0081	Macaca mulatta	Cayo Santiago	43711470	21855735	6556720500
7	NHP	11119-AJ-0082	Macaca mulatta	Cayo Santiago	52127950	26063975	7819192500
7	NHP	11119-AJ-0083	Macaca mulatta	Cayo Santiago	55689554	27844777	8353433100
7	NHP	11119-AJ-0084	Macaca mulatta	Cayo Santiago	50660488	25330244	7599073200
7	NHP	11119-AJ-0085	Macaca mulatta	Cayo Santiago	43193530	21596765	6479029500
7	NHP	11119-AJ-0086	Macaca mulatta	Cayo Santiago	42779760	21389880	6416964000
7	NHP	11119-AJ-0087	Macaca mulatta	Cayo Santiago	37256042	18628021	5588406300
7	NHP	11119-AJ-0088	Macaca mulatta	Cayo Santiago	35108790	17554395	5266318500
7	NHP	11119-AJ-0089	Macaca mulatta	Cayo Santiago	47314122	23657061	7097118300
7	NHP	11119-AJ-0090	Macaca mulatta	Cayo Santiago	48043536	24021768	7206530400
7	NHP	11119-AJ-0091	Macaca mulatta	Cayo Santiago	45191958	22595979	6778793700
7	NHP	11119-AJ-0092	Macaca mulatta	Cayo Santiago	42390574	21195287	6358586100
7	NHP	11119-AJ-0093	Macaca mulatta	Cayo Santiago	43452658	21726329	6517898700
7	NHP	11119-AJ-0094	Macaca mulatta	Cayo Santiago	34424824	17212412	5163723600
7	NHP	11119-AJ-0095	Macaca mulatta	Cayo Santiago	45375936	22687968	6806390400
7	NHP	11119-AJ-0096	Macaca mulatta	Cayo Santiago	43086112	21543056	6462916800
7	NHP	11119-AJ-0097	Theropithecus gelada	Simien Mountains National Park	42183718	21091859	6327557700
7	NHP	11119-AJ-0098	Theropithecus gelada	Simien Mountains National Park	54255254	27127627	8138288100
7	NHP	11119-AJ-0099	Theropithecus gelada	Simien Mountains National Park	55454396	27727198	8318159400
7	NHP	11119-AJ-0100	Theropithecus gelada	Simien Mountains National Park	52325160	26162580	7848774000
7	NHP	11119-AJ-0101	Theropithecus gelada	Simien Mountains National Park	71691190	35845595	10753678500
7	NHP	11119-AJ-0102	Theropithecus gelada	Simien Mountains National Park	62481044	31240522	9372156600
7	NHP	11119-AJ-0103	Theropithecus gelada	Simien Mountains National Park	61018306	30509153	9152745900
7	NHP	11119-AJ-0104	Theropithecus gelada	Simien Mountains National Park	68520254	34260127	10278038100
7	NHP	11119-AJ-0105	Theropithecus gelada	Simien Mountains National Park	59389154	29694577	8908373100
7	NHP	11119-AJ-0106	Theropithecus gelada	Simien Mountains National Park	69735200	34867600	10460280000
7	NHP	11119-AJ-0107	Theropithecus gelada	Simien Mountains National Park	58817796	29408898	8822669400
7	NHP	11119-AJ-0108	Theropithecus gelada	Simien Mountains National Park	59065912	29532956	8859886800
7	NHP	11119-AJ-0109	Theropithecus gelada	Simien Mountains National Park	47963174	23981587	7194476100
7	NHP	11119-AJ-0110	Theropithecus gelada	Simien Mountains National Park	60385922	30192961	9057888300
7	NHP	11119-AJ-0111	Theropithecus gelada	Simien Mountains National Park	61046068	30523034	9156910200
7	NHP	11119-AJ-0112	Theropithecus gelada	Simien Mountains National Park	43058620	21529310	6458793000
7	NHP	11119-AJ-0113	Theropithecus gelada	Simien Mountains National Park	53091392	26545696	7963708800
7	NHP	11119-AJ-0114	Theropithecus gelada	Simien Mountains National Park	57154652	28577326	8573197800
7	NHP	11119-AJ-0115	Theropithecus gelada	Simien Mountains National Park	62173842	31086921	9326076300
7	NHP	11119-AJ-0116	Theropithecus gelada	Simien Mountains National Park	73290280	36645140	10993542000
7	NHP	11119-AJ-0117	Theropithecus gelada	Simien Mountains National Park	75679568	37839784	11351935200
7	NHP	11119-AJ-0118	Theropithecus gelada	Simien Mountains National Park	63333280	31666640	9499992000
7	NHP	11119-AJ-0119	Theropithecus gelada	Simien Mountains National Park	56566628	28283314	8484994200
7	NHP	11119-AJ-0120	Theropithecus gelada	Simien Mountains National Park	50750872	25375436	7612630800
7	NHP	11119-AJ-0121	Theropithecus gelada	Simien Mountains National Park	39148196	19574098	5872229400
7	NHP	11119-AJ-0122	Theropithecus gelada	Simien Mountains National Park	40816846	20408423	6122526900
7	NHP	11119-AJ-0123	Theropithecus gelada	Simien Mountains National Park	40357830	20178915	6053674500
7	NHP	11119-AJ-0124	Theropithecus gelada	Simien Mountains National Park	45464572	22732286	6819685800
7	NHP	11119-AJ-0125	Theropithecus gelada	Simien Mountains National Park	50691594	25345797	7603739100
7	NHP	11119-AJ-0126	Theropithecus gelada	Simien Mountains National Park	58300556	29150278	8745083400
7	NHP	11119-AJ-0127	Theropithecus gelada	Simien Mountains National Park	47202860	23601430	7080429000
7	NHP	11119-AJ-0128	Theropithecus gelada	Simien Mountains National Park	56983862	28491931	8547579300
7	NHP	11119-AJ-0129	Theropithecus gelada	Simien Mountains National Park	49165752	24582876	7374862800
7	NHP	11119-AJ-0130	Theropithecus gelada	Simien Mountains National Park	50576166	25288083	7586424900
7	NHP	11119-AJ-0131	Theropithecus gelada	Simien Mountains National Park	48273340	24136670	7241001000
7	NHP	11119-AJ-0132	Theropithecus gelada	Simien Mountains National Park	46881160	23440580	7032174000
7	NHP	11119-AJ-0133	Theropithecus gelada	Simien Mountains National Park	46338962	23169481	6950844300
7	NHP	11119-AJ-0134	Theropithecus gelada	Simien Mountains National Park	43027204	21513602	6454080600
7	NHP	11119-AJ-0135	Theropithecus gelada	Simien Mountains National Park	52465350	26232675	7869802500
7	NHP	11119-AJ-0136	Theropithecus gelada	Simien Mountains National Park	48707812	24353906	7306171800
7	NHP	11119-AJ-0137	Theropithecus gelada	Simien Mountains National Park	45328128	22664064	6799219200
7	NHP	11119-AJ-0138	Theropithecus gelada	Simien Mountains National Park	48237152	24118576	7235572800
7	NHP	11119-AJ-0139	Theropithecus gelada	Simien Mountains National Park	58991714	29495857	8848757100
7	NHP	11119-AJ-0140	Theropithecus gelada	Simien Mountains National Park	60371426	30185713	9055713900
7	NHP	11119-AJ-0141	Theropithecus gelada	Simien Mountains National Park	53729204	26864602	8059380600
7	NHP	11119-AJ-0142	Theropithecus gelada	Simien Mountains National Park	57802138	28901069	8670320700
7	NHP	11119-AJ-0143	Theropithecus gelada	Simien Mountains National Park	52239708	26119854	7835956200
7	NHP	11119-AJ-0144	Theropithecus gelada	Simien Mountains National Park	44282742	22141371	6642411300
7	NHP	11119-AJ-0145	Theropithecus gelada	Simien Mountains National Park	45555592	22777796	6833338800
7	NHP	11119-AJ-0146	Theropithecus gelada	Simien Mountains National Park	56569280	28284640	8485392000
7	NHP	11119-AJ-0147	Theropithecus gelada	Simien Mountains National Park	49894282	24947141	7484142300
7	NHP	11119-AJ-0148	Theropithecus gelada	Simien Mountains National Park	51354406	25677203	7703160900
7	NHP	11119-AJ-0149	Theropithecus gelada	Simien Mountains National Park	53393446	26696723	8009016900
7	NHP	11119-AJ-0150	Theropithecus gelada	Simien Mountains National Park	57374704	28687352	8606205600
7	NHP	11119-AJ-0151	Theropithecus gelada	Simien Mountains National Park	55977076	27988538	8396561400
7	NHP	11119-AJ-0152	Theropithecus gelada	Simien Mountains National Park	40645558	20322779	6096833700
7	NHP	11119-AJ-0153	Theropithecus gelada	Simien Mountains National Park	55099136	27549568	8264870400
7	NHP	11119-AJ-0154	Theropithecus gelada	Simien Mountains National Park	61158766	30579383	9173814900
7	NHP	11119-AJ-0155	Theropithecus gelada	Simien Mountains National Park	47567716	23783858	7135157400
7	NHP	11119-AJ-0156	Theropithecus gelada	Simien Mountains National Park	64601818	32300909	9690272700
7	NHP	11119-AJ-0157	Theropithecus gelada	Simien Mountains National Park	55235186	27617593	8285277900
7	NHP	11119-AJ-0158	Theropithecus gelada	Simien Mountains National Park	63256468	31628234	9488470200
7	NHP	11119-AJ-0159	Theropithecus gelada	Simien Mountains National Park	51311114	25655557	7696667100
7	NHP	11119-AJ-0160	Theropithecus gelada	Simien Mountains National Park	52371558	26185779	7855733700
7	NHP	11119-AJ-0161	Theropithecus gelada	Simien Mountains National Park	58341252	29170626	8751187800
7	NHP	11119-AJ-0162	Theropithecus gelada	Simien Mountains National Park	54866276	27433138	8229941400
7	NHP	11119-AJ-0163	Theropithecus gelada	Simien Mountains National Park	59759950	29879975	8963992500
7	NHP	11119-AJ-0164	Sapajus apella	Georgia State University	25035246	12517623	3755286900
7	NHP	11119-AJ-0165	Sapajus apella	Georgia State University	28696288	14348144	4304443200
7	NHP	11119-AJ-0166	Sapajus apella	Georgia State University	26847050	13423525	4027057500
7	NHP	11119-AJ-0167	Sapajus apella	Georgia State University	23399104	11699552	3509865600
7	NHP	11119-AJ-0168	Sapajus apella	Georgia State University	26217512	13108756	3932626800
7	NHP	11119-AJ-0169	Sapajus apella	Georgia State University	21537058	10768529	3230558700
7	NHP	11119-AJ-0170	Sapajus apella	Georgia State University	20278270	10139135	3041740500
7	NHP	11119-AJ-0171	Sapajus apella	Georgia State University	17529402	8764701	2629410300
7	NHP	11119-AJ-0172	Sapajus apella	Georgia State University	21527488	10763744	3229123200
7	NHP	11119-AJ-0173	Sapajus apella	Georgia State University	22148660	11074330	3322299000
7	NHP	11119-AJ-0174	Sapajus apella	Georgia State University	22177930	11088965	3326689500
7	NHP	11119-AJ-0175	Sapajus apella	Georgia State University	29094220	14547110	4364133000
7	NHP	11119-AJ-0176	Sapajus apella	Georgia State University	24977376	12488688	3746606400
7	NHP	11119-AJ-0177	Sapajus apella	Georgia State University	23310802	11655401	3496620300
7	NHP	11119-AJ-0178	Sapajus apella	Georgia State University	25774424	12887212	3866163600
7	NHP	11119-AJ-0179	Sapajus apella	Georgia State University	23278998	11639499	3491849700
7	NHP	11119-AJ-0180	Sapajus apella	Georgia State University	21962340	10981170	3294351000
7	NHP	11119-AJ-0181	Sapajus apella	Georgia State University	18913468	9456734	2837020200
7	NHP	11119-AJ-0182	Sapajus apella	Georgia State University	19580316	9790158	2937047400
7	NHP	11119-AJ-0183	Sapajus apella	Georgia State University	19425760	9712880	2913864000
7	NHP	11119-AJ-0184	Sapajus apella	Georgia State University	21045820	10522910	3156873000
7	NHP	11119-AJ-0185	Sapajus apella	Georgia State University	27068018	13534009	4060202700
7	NHP	11119-AJ-0186	Sapajus apella	Georgia State University	24483934	12241967	3672590100
7	NHP	11119-AJ-0187	Sapajus apella	Georgia State University	21317184	10658592	3197577600
7	NHP	11119-AJ-0188	Sapajus apella	Georgia State University	21384946	10692473	3207741900
7	NHP	11119-AJ-0189	Sapajus apella	Georgia State University	23164806	11582403	3474720900
7	NHP	11119-AJ-0190	Sapajus apella	Georgia State University	25524184	12762092	3828627600
7	NHP	11119-AJ-0191	Sapajus apella	Georgia State University	25491824	12745912	3823773600
7	NHP	11119-AJ-0192	Sapajus apella	Georgia State University	22685690	11342845	3402853500
