# Supplementary material for: Cost-effective solutions for high-throughput enzymatic DNA methylation sequencing
Source: PLoS Genet. 2025 May 22;21(5):e1011667. doi: 10.1371/journal.pgen.1011667 (PMC12162101; doi:10.1371/journal.pgen.1011667)
Supplement: S3 Table — P-values generated from pairwise t-tests comparing the percentage of reads that were uniquely mapped to the human genome from sequencing data generated using the TMS protocol with varying amounts of input DNA. * represents a significant (p < 0.05) difference in mapping efficiency between conditions. (XLSX) [file pgen.1011667.s003.xlsx]

## Sheet: Sheet1
Table S3: Comparison of mapping efficiency with varying DNA input amounts.
P-values generated from pairwise t-tests comparing the percentage of reads that were uniquely mapped to the human genome from sequencing data generated using the TMS protocol with varying amounts of input DNA. * represents a significant (p < 0.05) difference in mapping efficiency between conditions.
	25 ng	50 ng	100 ng	200 ng	400 ng
25 ng	-	-	-	-	-
50 ng	0.1453	-	-	-	-
100 ng	0.0044*	0.0518	-	-	-
200 ng	0.0012*	0.0066*	0.2363	-	-
400 ng	0.0011*	0.0043*	0.1209	0.5728	-
