# Supplementary material for: Cost-effective solutions for high-throughput enzymatic DNA methylation sequencing
Source: PLoS Genet. 2025 May 22;21(5):e1011667. doi: 10.1371/journal.pgen.1011667 (PMC12162101; doi:10.1371/journal.pgen.1011667)
Supplement: S4 Table — P-values generated from pairwise t-tests comparing the percentage of cytosines in a CHH context marked as methylated (an estimate of conversion efficiency). * represents a significant (p < 0.05) difference in percent CHH methylation between conditions. (XLSX) [file pgen.1011667.s004.xlsx]

## Sheet: Sheet1
Table S4: Comparison of CHH methylation with varying plexing strategies.
P-values generated from pairwise t-tests comparing the percentage of cytosines in a CHH context marked as methylated (an estimate of conversion efficiency). * represents a significant (p < 0.05) difference in percent CHH methylation between conditions.
	12-plex	24-plex	48-plex	96-plex
12-plex	-	-	-	-
24-plex	1	-	-	-
48-plex	1	1	-	-
96-plex	< 2 x 10-16 *	< 2 x 10-16 *	< 2 x 10-16 *	-
