# Supplementary material for: Cost-effective solutions for high-throughput enzymatic DNA methylation sequencing
Source: PLoS Genet. 2025 May 22;21(5):e1011667. doi: 10.1371/journal.pgen.1011667 (PMC12162101; doi:10.1371/journal.pgen.1011667)
Supplement: S5 Table — P-values generated from pairwise t-tests comparing the percentage of cytosines in a CHH context marked as methylated (an estimate of conversion efficiency). * represents a significant (p < 0.05) difference in percent CHH methylation between conditions. (XLSX) [file pgen.1011667.s005.xlsx]

## Sheet: Sheet1
Table S5: Comparison of CHH methylation with varying input amounts.
P-values generated from pairwise t-tests comparing the percentage of cytosines in a CHH context marked as methylated (an estimate of conversion efficiency). * represents a significant (p < 0.05) difference in percent CHH methylation between conditions.
	25 ng	50 ng	100 ng	200 ng	400 ng
25 ng	-	-	-	-	-
50 ng	< 2 x 10-16 *	-	-	-	-
100 ng	< 2 x 10-16 *	1	-	-	-
200 ng	< 2 x 10-16 *	1	1	-	-
400 ng	1	< 2 x 10-16 *	< 2 x 10-16 *	< 2 x 10-16 *	-
