# Supplementary material for: Cost-effective solutions for high-throughput enzymatic DNA methylation sequencing
Source: PLoS Genet. 2025 May 22;21(5):e1011667. doi: 10.1371/journal.pgen.1011667 (PMC12162101; doi:10.1371/journal.pgen.1011667)
Supplement: S6 Table — Sites are filtered for those within the Twist probe set and covered at>5x coverage in >75% of samples. The average number of reads is provided as the total, such that the number of paired end reads would be ½ the reported value. 200ng of DNA was used for each sample for all plexing experiments. (XLSX) [file pgen.1011667.s006.xlsx]

## Sheet: Sheet1
Table S6: Number of captured on-target sites and average site-based coverage for each plexing strategy.
Sites are filtered for those within the Twist probe set and covered at >5x coverage in >75% of samples. The average number of reads is provided as the total, such that the number of paired end reads would be ½ the reported value. 200ng of DNA was used for each sample for all plexing experiments.
Plexing Strategy	Number of Sites	Average Coverage	Average total reads per sample
12-plex	4970970	89.3781	186,237,747 (+/- 3M)
24-plex	4049084	28.5099	40,084,623 (+/- 8M)
48-plex	4083989	23.0657	38,283,159 (+/- 2M)
96-plex	3683988	21.4607	35,423,566 (+/- 6M)
