# Supplementary material for: Cost-effective solutions for high-throughput enzymatic DNA methylation sequencing
Source: PLoS Genet. 2025 May 22;21(5):e1011667. doi: 10.1371/journal.pgen.1011667 (PMC12162101; doi:10.1371/journal.pgen.1011667)
Supplement: S7 Table — Sites are filtered for those within the Twist probe set and covered at>5x coverage in >75% of samples. The average number of reads is provided as the total, such that the number of paired end reads would be ½ the reported value. All input experiments were pooled using the 12-plex strategy. (XLSX) [file pgen.1011667.s007.xlsx]

## Sheet: Sheet1
Table S7: Number of captured on-target sites and average site-based coverage for each input amount.
Sites are filtered for those within the Twist probe set and covered at >5x coverage in >75% of samples. The average number of reads is provided as the total, such that the number of paired end reads would be ½ the reported value. All input experiments were pooled using the 12-plex strategy.
Input Amount (ng)	Number of Sites	Average Coverage	Average total reads per sample (+/- standard deviation)
25	3943058	23.0114	53,702,489 (+/- 7.8M)
50	4089839	25.4101	54,372,491 (+/- 11.5M)
100	4189354	33.8788	62,466,761 (+/- 20.2M)
200	4030859	34.4929	55,935,286 (+/- 18.5M)
400	4006596	37.1926	57,823,800 (+/- 17.6M)
