# Supplementary material for: Cost-effective solutions for high-throughput enzymatic DNA methylation sequencing
Source: PLoS Genet. 2025 May 22;21(5):e1011667. doi: 10.1371/journal.pgen.1011667 (PMC12162101; doi:10.1371/journal.pgen.1011667)
Supplement: S8 Table — The percentage of Twist target probes (n = 551,803) covered by at least one read for each plexing strategy. (XLSX) [file pgen.1011667.s008.xlsx]

## Sheet: Sheet1
Table S8: Percent of probes represented for each plexing strategy.
The percentage of Twist target probes (n= 551,803) covered by at least one read for each plexing strategy.
Plexing Strategy	Percent of Probes Represented
12-plex	0.9683
24-plex	0.9593
48-plex	0.9625
96-plex	0.9668
