# Supplementary material for: Cost-effective solutions for high-throughput enzymatic DNA methylation sequencing
Source: PLoS Genet. 2025 May 22;21(5):e1011667. doi: 10.1371/journal.pgen.1011667 (PMC12162101; doi:10.1371/journal.pgen.1011667)
Supplement: S9 Table — The percentage of Twist target probes (n = 551,803) covered by at least one read for each input amount. (XLSX) [file pgen.1011667.s009.xlsx]

## Sheet: Sheet1
Table S9: Percent of probes represented for each input amount.
The percentage of Twist target probes (n= 551,803) covered by at least one read for each input amount.
Input Amount (ng)	Percent of Probes Represented
25	0.9211
50	0.9227
100	0.9241
200	0.9211
400	0.9206
