# Supplementary material for: Cost-effective solutions for high-throughput enzymatic DNA methylation sequencing
Source: PLoS Genet. 2025 May 22;21(5):e1011667. doi: 10.1371/journal.pgen.1011667 (PMC12162101; doi:10.1371/journal.pgen.1011667)
Supplement: S10 Table — R2 values generated using linear modeling to compare average site-level methylation between plexing experiments. Average site-level methylation was calculated by averaging the percent methylation for each site across all samples within a given plexing strategy and comparing these with average site-level methylation within shared sites in an alternate plexing strategy. All sites were filtered for>5X coverage in >75% of samples. (XLSX) [file pgen.1011667.s010.xlsx]

## Sheet: Sheet1
Table S10: Correlation in average methylation at each site between plexing strategies.
R2 values generated using linear modeling to compare average site-level methylation between plexing experiments. Average site-level methylation was calculated by averaging the percent methylation for each site across all samples within a given plexing strategy and comparing these with average site-level methylation within shared sites in an alternate plexing strategy. All sites were filtered for …
	12-plex	24-plex	48-plex	96-plex
12-plex	1	-	-	-
24-plex	0.9986	1	-	-
48-plex	0.9987	0.9989	1	-
96-plex	0.9988	0.9991	0.9994	1
