# Supplementary material for: Cost-effective solutions for high-throughput enzymatic DNA methylation sequencing
Source: PLoS Genet. 2025 May 22;21(5):e1011667. doi: 10.1371/journal.pgen.1011667 (PMC12162101; doi:10.1371/journal.pgen.1011667)
Supplement: S11 Table — R2 values generated using linear modeling to compare average site-level methylation between input amount experiments. Average site-level methylation was calculated by averaging the percent methylation for each site across all samples within a given input amount experiment and comparing with average site-level methylation within shared sites in an alternate input amount experiment. All sites were filtered for>5X coverage in >75% of samples. (XLSX) [file pgen.1011667.s011.xlsx]

## Sheet: Sheet1
Table S11: Correlation in average methylation at each site between input amounts.
R2 values generated using linear modeling to compare average site-level methylation between input amount experiments. Average site-level methylation was calculated by averaging the percent methylation for each site across all samples within a given input amount experiment and comparing with average site-level methylation within shared sites in an alternate input amount experiment. All sites were …
	25 ng	50 ng	100 ng	200 ng	400 ng
25 ng	1	-	-	-	-
50 ng	0.9902	1	-	-	-
100 ng	0.9911	0.9921	1	-	-
200 ng	0.9908	0.9919	0.9929	1	-
400 ng	0.9909	0.992	0.993	0.9928	1
