# Supplementary material for: Cost-effective solutions for high-throughput enzymatic DNA methylation sequencing
Source: PLoS Genet. 2025 May 22;21(5):e1011667. doi: 10.1371/journal.pgen.1011667 (PMC12162101; doi:10.1371/journal.pgen.1011667)
Supplement: S12 Table — P-values generated from pairwise t-tests comparing the percentage of the total reads that were not associated with a Twist target probe (within +/- 200 bp) for each capture efficiency experiment. 65C/68C refers to annealing temperature and 0uL/2uL/4uL ME refers to volume of methylation enhancer. * represents a significant (p < 0.05) difference in the percent of probes captured between conditions. (XLSX) [file pgen.1011667.s012.xlsx]

## Sheet: Sheet1
Table S12: Comparison of percent off-target reads with varying protocol modifications.
P-values generated from pairwise t-tests comparing the percentage of the total reads that were not associated with a Twist target probe (within +/- 200 bp) for each capture efficiency experiment. 65C/68C refers to annealing temperature and 0uL/2uL/4uL ME refers to volume of methylation enhancer. * represents a significant (p < 0.05) difference in the percent of probes captured between conditions.
	65C, 0uL ME	65C, 2uL ME	65C, 4uL ME	68C, 0uL ME	68C, 2uL ME
65C, 0uL ME	-	-	-	-	-
65C, 2uL ME	6.8 x 10-5*	-	-	-	-
65C, 4uL ME	1.0 x 10-6*	1.6 x 10-9*	-	-	-
68C, 0uL ME	2.8 x 10-15*	1.2 x 10-13*	2 x 10-4*	-	-
68C, 2uL ME	< 2 x 10-16*	< 2 x 10-16*	5.5 x 10-14*	5.1 x 10-5*	-
