# Supplementary material for: Cost-effective solutions for high-throughput enzymatic DNA methylation sequencing
Source: PLoS Genet. 2025 May 22;21(5):e1011667. doi: 10.1371/journal.pgen.1011667 (PMC12162101; doi:10.1371/journal.pgen.1011667)
Supplement: S13 Table — P-values generated from pairwise t-tests comparing the percentage of Twist target probes covered by at least one read for each capture efficiency experiment. 65C/68C refers to annealing temperature and 0uL/2uL/4uL ME refers to volume of methylation enhancer. * represents a significant (p < 0.05) difference in the percent of probes captured between conditions. (XLSX) [file pgen.1011667.s013.xlsx]

## Sheet: Sheet1
Table S13: Comparison of probe capture with varying protocol modifications.
P-values generated from pairwise t-tests comparing the percentage of Twist target probes covered by at least one read for each capture efficiency experiment. 65C/68C refers to annealing temperature and 0uL/2uL/4uL ME refers to volume of methylation enhancer. * represents a significant (p < 0.05) difference in the percent of probes captured between conditions.
	65C, 0uL ME	65C, 2uL ME	65C, 4uL ME	68C, 0uL ME	68C, 2uL ME
65C, 0uL ME	-	-	-	-	-
65C, 2uL ME	0.206	-	-	-	-
65C, 4uL ME	0.479	0.098	-	-	-
68C, 0uL ME	3.1 x 10-13 *	1.5 x 10-7 *	1.3 x 10-12 *	-	-
68C, 2uL ME	4 x 10-13 *	5.8 x 10-6 *	1.4 x 10-11 *	0.098	-
