# Supplementary material for: Cost-effective solutions for high-throughput enzymatic DNA methylation sequencing
Source: PLoS Genet. 2025 May 22;21(5):e1011667. doi: 10.1371/journal.pgen.1011667 (PMC12162101; doi:10.1371/journal.pgen.1011667)
Supplement: S14 Table — Sites are filtered for those which are covered at>5x coverage in >75% of samples. (XLSX) [file pgen.1011667.s014.xlsx]

## Sheet: Sheet1
Table S14: Number of captured on-target sites and average site-based coverage for each capture efficiency experiment.
Sites are filtered for those which are covered at >5x coverage in >75% of samples.
Experiment	Number of Sites	Average Coverage
65C, 0uL ME	4199890	23.02
65C, 2uL ME	4297931	21.85
65C, 4uL ME	4453577	29.17
68C, 0uL ME	3422658	25.83
68C, 2uL ME	3885350	38.09
