# Supplementary material for: Cost-effective solutions for high-throughput enzymatic DNA methylation sequencing
Source: PLoS Genet. 2025 May 22;21(5):e1011667. doi: 10.1371/journal.pgen.1011667 (PMC12162101; doi:10.1371/journal.pgen.1011667)
Supplement: S15 Table — R2 values generated using linear modeling to compare site-specific methylation for 3 samples, each processed with 3 different fragmentation methods- mechanical, enzymatic for 10 minutes, and enzymatic for 20 minutes. All sites were filtered for>5X coverage in >75% of samples. (XLSX) [file pgen.1011667.s015.xlsx]

## Sheet: Sheet1
Table S15: Correlation in methylation across DNA fragmentation methods.
R2 values generated using linear modeling to compare site-specific methylation for 3 samples, each processed with 3 different fragmentation methods- mechanical, enzymatic for 10 minutes, and enzymatic for 20 minutes. All sites were filtered for >5X coverage in >75% of samples.
Sample	10 min vs mechanical (R2)	20 min vs mechanical (R2)	10 min vs 20 min (R2)
1	0.9735	0.9744	0.9866
2	0.967	0.9663	0.9869
3	0.939	0.9739	0.987
