# Supplementary material for: Cost-effective solutions for high-throughput enzymatic DNA methylation sequencing
Source: PLoS Genet. 2025 May 22;21(5):e1011667. doi: 10.1371/journal.pgen.1011667 (PMC12162101; doi:10.1371/journal.pgen.1011667)
Supplement: S16 Table — Age, sex, and tissue types for each individual in the rhesus macaque multi-tissue dataset, used to assess the function of TMS in a NHP with a direct comparison to RRBS data generated from these same samples (see also S8 Fig). (XLSX) [file pgen.1011667.s016.xlsx]

## Sheet: Sheet1
Table S16: Rhesus macaque multi-tissue dataset.
Age, sex, and tissue types for each individual in the rhesus macaque multi-tissue dataset, used to assess the function of TMS in a NHP with a direct comparison to RRBS data generated from these same samples (see also Figure S8).
Individual	Age (years)	Sex	Tissue type(s)	Number of Tissues Used
22H	19.9	F	Adrenal, kidney, lung, spleen, liver	5
6R9	3.2	M	Adrenal, heart, kidney, lung, spleen	5
5J3	9.2	M	Kidney, lung, spleen, liver	4
8K7	6.2	F	Adrenal, heart, kidney, lung, spleen, liver	6
5H7	8.2	M	Heart, liver	2
5J6	7.1	F	Adrenal, heart, kidney, lung, spleen, liver	6
56K	19.9	M	Adrenal, heart, kidney, lung, spleen	5
2M4	7.2	M	Adrenal, heart, kidney, lung, spleen, liver	6
2K0	8.1	M	Adrenal, heart, kidney, lung, spleen, liver	6
42T	16	M	Adrenal, heart, kidney, lung, spleen, liver	6
91O	15.9	M	Adrenal, heart, kidney, spleen	4
80S	14.1	M	Adrenal, kidney, lung, spleen	4
7F0	11.2	F	Adrenal, heart, kidney, lung, spleen, liver	6
4Q4	5.2	F	Adrenal, heart, kidney, lung, spleen, liver	6
3T9	4.4	F	Adrenal, heart, kidney, lung, spleen	5
8B3	13.1	M	Adrenal, heart, kidney, lung, spleen	5
4C6	10.8	M	Adrenal, heart, kidney, lung, spleen	5
6D9	13.1	F	Heart, liver	2
6B4	11.2	F	Liver	1
3O3	6.2	M	Liver	1
51V	15.1	F	Liver	1
3F7	11.2	F	Heart, lung, liver	3
5M5	7.2	F	Liver	1
